# Supplementary material for: Differential responses of hepatopancreas transcriptome between fast and slow growth in giant freshwater prawns (Macrobrachium rosenbergii) fed a plant-based diet
Source: Sci Rep. 2024 Feb 29;14:4957. doi: 10.1038/s41598-024-54349-6 (PMC10902295; doi:10.1038/s41598-024-54349-6)
Supplement: Supplementary file 6 — Supplementary Table S2. [file 41598_2024_54349_MOESM6_ESM.xlsx]

## Sheet: Supplementary information
Supplementary information
Differential responses of hepatopancreas transcriptome between fast and slow growth in giant freshwater prawns (Macrobrachium rosenbergii) fed a plant-based diet
Khanakorn Phonsiri1, Rapeepat Mavichak2, Stephane Panserat3, Surintorn Boonanuntanasarn1,*
1School of Animal Technology and Innovation, Institute of Agricultural Technology, Suranaree University of Technology, 111 University Avenue, Muang, Nakhon Ratchasima, 30000 Thailand
2Aquatic Animal Health Research Center, Charoen Pokphand Co. Ltd., Rama 2 Rd., Km 41.5, T. Bangtorat, Muang Samutsakorn, Samutsakorn 74000, Thailand
3INRAE, Université de Pau et des Pays de l'Adour, E2S UPPA, NuMéA, Saint-Pée-sur-Nivelle, France
*Corresponding author:
S. Boonanuntanasarn; surinton@sut.ac.th, Tel: +6644224371, Fax: +6644224150

## Sheet: Table S2
Table S2 Differential expressed between F-srhimp and S-shrimp
gene_id	Fast_readcount	Slow_readcount	log2.Fold_change	p.value	padj	Genes	Gene Length	NR GI	NR ID	NR Score	NR Evalue	NR Description	NT GI	NT ID	NT Score	NT Evalue	NT Description	KO ID	KO Name	KO Description	Swissprot ID	Swissprot Score	Swissprot Evalue	Swissprot Description	PFAM ID	PFAM description	Gene Ontology Biological Pathway	BP Description	Gene Ontology Molecular Function	MF Description	Gene Ontology Cellular Component	CC Description	KOG ID	KOG Description
Cluster-15418.16442	0	291.998	-10.446	2.3212e-14	9.2843e-10	Cluster-15418.16442	1381	--	--	--	--	--	--	--	--	--	--	--	--	--	--	--	--	--	--	--	--	--	--	--	--	--	--	--
Cluster-161.0	0	269.893	-10.332	4.2385e-14	9.2843e-10	Cluster-161.0	1100	--	--	--	--	--	--	--	--	--	--	--	--	--	--	--	--	--	--	--	--	--	--	--	--	--	--	--
Cluster-594.0	0	221.561	-10.047	4.0576e-13	5.9254e-09	Cluster-594.0	979	--	--	--	--	--	--	--	--	--	--	--	--	--	--	--	--	--	--	--	--	--	--	--	--	--	--	--
Cluster-15418.2572	0	138.919	-9.3739	6.0195e-13	6.5927e-09	Cluster-15418.2572	735	--	--	--	--	--	--	--	--	--	--	--	--	--	--	--	--	--	--	--	--	--	--	--	--	--	--	--
Cluster-15235.0	43.2892	293.508	-2.7575	1.1536e-12	8.4228e-09	Cluster-15235.0	1908	1536059058	XP_027218216.1	914	3.9e-95	15-hydroxyprostaglandin dehydrogenase [NAD(+)]-like [Penaeus vannamei]	--	--	--	--	--	K00069	HPGD	15-hydroxyprostaglandin dehydrogenase (NAD)	Q8VCC1	463	1.1e-44	15-hydroxyprostaglandin dehydrogenase [NAD(+)] OS=Mus musculus OX=10090 GN=Hpgd PE=1 SV=1	PF00107//PF01370//PF02737//PF01073	Zinc-binding dehydrogenase//NAD dependent epimerase/dehydratase family//3-hydroxyacyl-CoA dehydrogenase, NAD binding domain//3-beta hydroxysteroid dehydrogenase/isomerase family	GO:0006568//GO:0006554//GO:0006631//GO:0008207//GO:0008210//GO:0055114//GO:0018874//GO:0006633//GO:0006552//GO:0006694//GO:0006574//GO:0006550//GO:0008209	tryptophan metabolic process//lysine catabolic process//fatty acid metabolic process//C21-steroid hormone metabolic process//estrogen metabolic process//oxidation-reduction process//benzoate metabolic process//fatty acid biosynthetic process//leucine catabolic process//steroid biosynthetic process//valine catabolic process//isoleucine catabolic process//androgen metabolic process	GO:0003857//GO:0050662//GO:0016491//GO:0003854//GO:0003824//GO:0016616	3-hydroxyacyl-CoA dehydrogenase activity//obsolete coenzyme binding//oxidoreductase activity//3-beta-hydroxy-delta5-steroid dehydrogenase activity//catalytic activity//oxidoreductase activity, acting on the CH-OH group of donors, NAD or NADP as acceptor	--	--	KOG4169	15-hydroxyprostaglandin dehydrogenase and related dehydrogenases
Cluster-15418.16985	0	140.989	-9.3953	1.0123e-12	8.4228e-09	Cluster-15418.16985	864	--	--	--	--	--	--	--	--	--	--	--	--	--	--	--	--	--	PF05439	Jumping translocation breakpoint protein (JTB)	--	--	--	--	GO:0016021	integral component of membrane	--	--
Cluster-477.0	0	172.386	-9.6853	1.8142e-12	1.1354e-08	Cluster-477.0	910	--	--	--	--	--	--	--	--	--	--	--	--	--	--	--	--	--	--	--	--	--	--	--	--	--	--	--
Cluster-15418.2493	0	135.015	-9.3329	2.5578e-12	1.4007e-08	Cluster-15418.2493	819	--	--	--	--	--	--	--	--	--	--	--	--	--	--	--	--	--	--	--	--	--	--	--	--	--	--	--
Cluster-15418.6362	12.9007	428.119	-5.0288	4.3565e-12	1.9425e-08	Cluster-15418.6362	747	1536049892	XP_027213291.1	675	7.8e-68	von Willebrand factor A domain-containing protein 7-like [Penaeus vannamei]	--	--	--	--	--	--	--	--	--	--	--	--	--	--	--	--	--	--	--	--	--	--
Cluster-15462.0	16.3205	211.695	-3.6734	4.434e-12	1.9425e-08	Cluster-15462.0	3940	259479270	BAI40014.2	1011	4.5e-106	tumor necrosis factor ligand [Penaeus japonicus]	--	--	--	--	--	K16678	EGR	eiger	Q8MUJ1	172	1.2e-10	Protein eiger OS=Drosophila melanogaster OX=7227 GN=egr PE=1 SV=1	PF02402//PF09307//PF00229//PF01321//PF01737	Lysis protein//CLIP, MHC2 interacting//TNF(Tumour Necrosis Factor) family//Creatinase/Prolidase N-terminal domain//YCF9	GO:0007165//GO:0006886//GO:0009405//GO:0015979//GO:0019835//GO:0019882//GO:0042549//GO:0006955	signal transduction//intracellular protein transport//pathogenesis//photosynthesis//cytolysis//antigen processing and presentation//photosystem II stabilization//immune response	GO:0042289//GO:0016787//GO:0005164	MHC class II protein binding//hydrolase activity//tumor necrosis factor receptor binding	GO:0009523//GO:0019867//GO:0016020//GO:0009539//GO:0042613	photosystem II//outer membrane//membrane//photosystem II reaction center//MHC class II protein complex	--	--
Cluster-12151.0	9.90741	396.071	-5.29	1.155e-11	4.4303e-08	Cluster-12151.0	6161	1067072763	XP_018019840.1	4807	0	PREDICTED: LOW QUALITY PROTEIN: dynein beta chain, ciliary-like [Hyalella azteca]	XM_019759199.1	XM_019759199	284	3.18341e-144	PREDICTED: Branchiostoma belcheri dynein beta chain, ciliary-like (LOC109462636), mRNA	K10408	DNAH	dynein heavy chain, axonemal	P39057	4313	0	Dynein beta chain, ciliary OS=Heliocidaris crassispina OX=1043166 PE=1 SV=1	PF08533//PF03028	Beta-galactosidase C-terminal domain//Dynein heavy chain region D6 P-loop domain	GO:0006012//GO:0006027//GO:0007017//GO:0007018//GO:0006687//GO:0046486	galactose metabolic process//glycosaminoglycan catabolic process//microtubule-based process//microtubule-based movement//glycosphingolipid metabolic process//glycerolipid metabolic process	GO:0003777//GO:0004565	microtubule motor activity//beta-galactosidase activity	GO:0030286//GO:0005874//GO:0009341	dynein complex//microtubule//beta-galactosidase complex	--	--
Cluster-15418.16850	0	109.338	-9.0284	1.3146e-11	4.4303e-08	Cluster-15418.16850	922	--	--	--	--	--	--	--	--	--	--	--	--	--	--	--	--	--	--	--	--	--	--	--	--	--	--	--
Cluster-697.0	0	108.224	-9.0137	1.2611e-11	4.4303e-08	Cluster-697.0	4314	--	--	--	--	--	--	--	--	--	--	--	--	--	--	--	--	--	PF09802	Preprotein translocase subunit Sec66	GO:0031204	posttranslational protein targeting to membrane, translocation	--	--	GO:0031207	Sec62/Sec63 complex	--	--
Cluster-772.0	0	88.0633	-8.7162	1.6966e-11	5.3092e-08	Cluster-772.0	1177	--	--	--	--	--	--	--	--	--	--	--	--	--	--	--	--	--	PF03286//PF00318	Pox virus Ag35 surface protein//Ribosomal protein S2	GO:0042254//GO:0006412	ribosome biogenesis//translation	GO:0003735	structural constituent of ribosome	GO:0005840//GO:0019031	ribosome//viral envelope	--	--
Cluster-15418.1429	49.3371	1055.02	-4.4159	2.2393e-11	6.1315e-08	Cluster-15418.1429	1951	672889448	BAP28203.1	533	6e-51	copper/zinc superoxide dismutase isoform 4 [Penaeus japonicus]	--	--	--	--	--	K04565	SOD1	superoxide dismutase, Cu-Zn family	P10792	293	5.7e-25	Superoxide dismutase [Cu-Zn], chloroplastic OS=Petunia hybrida OX=4102 GN=SODCP PE=2 SV=1	PF00080//PF05367	Copper/zinc superoxide dismutase (SODC)//Phage endonuclease I	GO:0006801//GO:0006308//GO:0016032//GO:0015074	superoxide metabolic process//DNA catabolic process//viral process//DNA integration	GO:0046872//GO:0008833	metal ion binding//deoxyribonuclease IV (phage-T4-induced) activity	--	--	KOG0441	Cu2+/Zn2+ superoxide dismutase SOD1
Cluster-15418.18789	0	136.935	-9.3532	2.1414e-11	6.1315e-08	Cluster-15418.18789	1270	--	--	--	--	--	--	--	--	--	--	--	--	--	--	--	--	--	--	--	--	--	--	--	--	--	--	--
Cluster-548.0	0	87.0462	-8.6996	3.8248e-11	9.8564e-08	Cluster-548.0	584	--	--	--	--	--	--	--	--	--	--	--	--	--	--	--	--	--	--	--	--	--	--	--	--	--	--	--
Cluster-15418.5881	157.043	723.526	-2.1995	4.4207e-11	1.0759e-07	Cluster-15418.5881	3705	1536039202	XP_027226033.1	909	2.8e-94	transcription factor SOX-8-like isoform X1 [Penaeus vannamei]	XM_027370232.1	XM_027370232	217	3.35296e-107	PREDICTED: Penaeus vannamei transcription factor SOX-8-like (LOC113818092), transcript variant X1, mRNA	--	--	--	Q04886	369	1.7e-33	Transcription factor SOX-8 OS=Mus musculus OX=10090 GN=Sox8 PE=2 SV=2	--	--	--	--	--	--	--	--	--	--
Cluster-16067.0	0	100.733	-8.9102	4.7019e-11	1.0841e-07	Cluster-16067.0	1142	1432410104	RCN48189.1	1438	4e-156	Actin [Ancylostoma caninum]	XM_002154426.3	XM_002154426	101	3.0883e-43	PREDICTED: Hydra vulgaris actin, non-muscle 6.2-like (LOC100202036), mRNA	K10354	ACTA1	actin, alpha skeletal muscle	P45885	1430	4.8e-157	Actin-2, muscle-specific OS=Bactrocera dorsalis OX=27457 PE=2 SV=1	--	--	--	--	--	--	--	--	KOG0676	Actin and related proteins
Cluster-76.0	0	135.217	-9.3349	6.8053e-11	1.4907e-07	Cluster-76.0	2243	1341106787	AVA07269.1	1141	2.2e-121	heat shock protein 70 [Frankliniella occidentalis]	--	--	--	--	--	K09490	HSPA5, BIP	heat shock 70kDa protein 5	Q8SSB1	1094	8.6e-118	Heat shock protein homolog ECU03_0520 OS=Encephalitozoon cuniculi (strain GB-M1) OX=284813 GN=ECU03_0520 PE=1 SV=1	PF09179//PF11770//PF02072	TilS substrate binding domain//GRB2-binding adapter (GAPT)//Prepro-orexin	GO:0007631//GO:0007218//GO:0008033	feeding behavior//neuropeptide signaling pathway//tRNA processing	GO:0005524//GO:0016879//GO:0000166	ATP binding//ligase activity, forming carbon-nitrogen bonds//nucleotide binding	GO:0005737//GO:0016021	cytoplasm//integral component of membrane	KOG0100	Molecular chaperones GRP78/BiP/KAR2, HSP70 superfamily
Cluster-4460.2	193.805	6.28175	4.9456	1.3221e-10	2.7581e-07	Cluster-4460.2	513	--	--	--	--	--	--	--	--	--	--	--	--	--	--	--	--	--	--	--	--	--	--	--	--	--	--	--
Cluster-15418.17298	29.0216	862.886	-4.8799	1.5758e-10	3.138e-07	Cluster-15418.17298	2033	1486928133	XP_026497275.1	483	3.9e-45	RNA exonuclease 1 homolog [Vanessa tameamea]	--	--	--	--	--	K14570	REX1, REXO1, RNH70	RNA exonuclease 1	Q8N1G1	450	3.7e-43	RNA exonuclease 1 homolog OS=Homo sapiens OX=9606 GN=REXO1 PE=1 SV=3	PF01679	Proteolipid membrane potential modulator	--	--	--	--	GO:0016021	integral component of membrane	KOG2248	3'-5' exonuclease
Cluster-664.0	0	78.0223	-8.5416	1.903e-10	3.6247e-07	Cluster-664.0	2067	--	--	--	--	--	--	--	--	--	--	--	--	--	--	--	--	--	PF01442	Apolipoprotein A1/A4/E domain	GO:0042157//GO:0006869	lipoprotein metabolic process//lipid transport	GO:0008289	lipid binding	GO:0005576	extracellular region	--	--
Cluster-15418.13977	247.031	62.8463	1.9747	3.064e-10	5.5929e-07	Cluster-15418.13977	654	--	--	--	--	--	--	--	--	--	--	--	--	--	--	--	--	--	--	--	--	--	--	--	--	--	--	--
Cluster-15418.2348	50.513	826.676	-4.0219	3.7935e-10	6.6476e-07	Cluster-15418.2348	3157	1536104483	XP_027209106.1	1410	2e-152	Friend leukemia integration 1 transcription factor-like [Penaeus vannamei]	XM_027353305.1	XM_027353305	331	1.21039e-170	PREDICTED: Penaeus vannamei Friend leukemia integration 1 transcription factor-like (LOC113802698), mRNA	K09443	K09443	ETS-type family, other	P29776	510	6.3e-50	DNA-binding protein D-ETS-6 OS=Drosophila melanogaster OX=7227 GN=Ets21C PE=2 SV=2	PF00178//PF02198//PF03153	Ets-domain//Sterile alpha motif (SAM)/Pointed domain//Transcription factor IIA, alpha/beta subunit	GO:0006367//GO:0006355	transcription initiation from RNA polymerase II promoter//regulation of transcription, DNA-templated	GO:0003700//GO:0043565	DNA-binding transcription factor activity//sequence-specific DNA binding	GO:0042025//GO:0005672//GO:0005667	host cell nucleus//transcription factor TFIIA complex//transcription regulator complex	KOG3806	Predicted transcription factor
Cluster-15418.537	44.773	258.64	-2.5148	4.1259e-10	6.952e-07	Cluster-15418.537	6200	1536069163	XP_027223603.1	773	2.8e-78	KH domain-containing, RNA-binding, signal transduction-associated protein 2-like, partial [Penaeus vannamei]	XM_027367802.1	XM_027367802	267	9.03434e-135	PREDICTED: Penaeus vannamei KH domain-containing, RNA-binding, signal transduction-associated protein 2-like (LOC113815789), partial mRNA	K14942	KHDRBS3, SLM2	KH domain-containing, RNA-binding, signal transduction-associated protein 3	O75525	528	1e-51	KH domain-containing, RNA-binding, signal transduction-associated protein 3 OS=Homo sapiens OX=9606 GN=KHDRBS3 PE=1 SV=1	PF00013//PF07941	KH domain//Potassium channel Kv1.4 tandem inactivation domain	GO:0006813	potassium ion transport	GO:0030955//GO:0005249//GO:0003723	potassium ion binding//voltage-gated potassium channel activity//RNA binding	GO:0008076//GO:0016021	voltage-gated potassium channel complex//integral component of membrane	--	--
Cluster-555.0	0	62.5039	-8.2218	4.595e-10	7.4557e-07	Cluster-555.0	408	--	--	--	--	--	--	--	--	--	--	--	--	--	--	--	--	--	PF03896	Translocon-associated protein (TRAP), alpha subunit	--	--	--	--	GO:0005789	endoplasmic reticulum membrane	--	--
Cluster-15418.16457	322.513	51.8357	2.637	5.0148e-10	7.8461e-07	Cluster-15418.16457	1245	--	--	--	--	--	--	--	--	--	--	--	--	--	--	--	--	--	--	--	--	--	--	--	--	--	--	--
Cluster-7043.0	8.06634	262.43	-4.983	7.3297e-10	1.1073e-06	Cluster-7043.0	2839	1536077511	XP_027228026.1	1266	8.7e-136	pyrethroid hydrolase Ces2a-like [Penaeus vannamei]	--	--	--	--	--	--	--	--	P35502	531	2.1e-52	Esterase FE4 OS=Myzus persicae OX=13164 PE=1 SV=1	PF07859	alpha/beta hydrolase fold	--	--	GO:0016787	hydrolase activity	--	--	KOG1516	Carboxylesterase and related proteins
Cluster-2551.0	0.463189	109.468	-8.0685	9.152e-10	1.3365e-06	Cluster-2551.0	579	--	--	--	--	--	--	--	--	--	--	--	--	--	--	--	--	--	--	--	--	--	--	--	--	--	--	--
Cluster-98.0	0	78.3487	-8.5475	1.0004e-09	1.4138e-06	Cluster-98.0	1441	281205371	EFA79563.1	231	4.6e-16	zipper-like domain-containing protein [Heterostelium album PN500]	--	--	--	--	--	K20478	GOLGB1	golgin subfamily B member 1	P30141	172	4.5e-11	Fibrinogen- and Ig-binding protein OS=Streptococcus pyogenes OX=1314 GN=mrp4 PE=3 SV=1	PF10473//PF05557//PF03938//PF01920	Leucine-rich repeats of kinetochore protein Cenp-F/LEK1//Mitotic checkpoint protein//Outer membrane protein (OmpH-like)//Prefoldin subunit	GO:0006457//GO:0007094	protein folding//mitotic spindle assembly checkpoint	GO:0070840//GO:0008134//GO:0042803//GO:0051082	dynein complex binding//transcription factor binding//protein homodimerization activity//unfolded protein binding	GO:0016272//GO:0005667	prefoldin complex//transcription regulator complex	--	--
Cluster-129.0	0	54.4006	-8.0211	1.1885e-09	1.6271e-06	Cluster-129.0	2565	403334965	EJY66653.1	485	2.9e-45	hypothetical protein OXYTRI_13058 (macronuclear) [Oxytricha trifallax]	LR535828.1	LR535828	164	6.70912e-78	Denticeps clupeoides genome assembly, chromosome: 16	--	--	--	--	--	--	--	--	--	--	--	--	--	--	--	--	--
Cluster-218.0	0	60.3535	-8.1711	1.9924e-09	2.645e-06	Cluster-218.0	386	--	--	--	--	--	--	--	--	--	--	--	--	--	--	--	--	--	PF11770//PF05046	GRB2-binding adapter (GAPT)//Mitochondrial large subunit ribosomal protein (Img2)	GO:0006412//GO:0042254	translation//ribosome biogenesis	GO:0003735	structural constituent of ribosome	GO:0005840//GO:0016021	ribosome//integral component of membrane	--	--
Cluster-15418.10230	8878.28	3459.62	1.3596	2.2998e-09	2.9634e-06	Cluster-15418.10230	4688	1516447401	ROT79975.1	479	2.6e-44	hypothetical protein C7M84_001314 [Penaeus vannamei]	--	--	--	--	--	--	--	--	P36513	279	5.8e-23	UDP-glucuronosyltransferase 2B14 OS=Oryctolagus cuniculus OX=9986 GN=UGT2B14 PE=2 SV=1	PF02519//PF01271//PF04101//PF00201	Auxin responsive protein//Granin (chromogranin or secretogranin)//Glycosyltransferase family 28 C-terminal domain//UDP-glucoronosyl and UDP-glucosyl transferase	GO:0009733	response to auxin	GO:0016758	transferase activity, transferring hexosyl groups	GO:0030141	secretory granule	--	--
Cluster-460.0	0	50.9369	-7.9263	3.3726e-09	4.1041e-06	Cluster-460.0	504	--	--	--	--	--	--	--	--	--	--	--	--	--	--	--	--	--	--	--	--	--	--	--	--	--	--	--
Cluster-491.0	0	73.5485	-8.4563	3.3067e-09	4.1041e-06	Cluster-491.0	2544	910314848	XP_013181658.1	2123	3.3e-235	PREDICTED: elongation factor 2-like, partial [Papilio xuthus]	XM_026078662.1	XM_026078662	44	3.39374e-11	PREDICTED: Apteryx rowi eukaryotic translation elongation factor 2 (EEF2), transcript variant X3, mRNA	K03234	EEF2	elongation factor 2	Q8SQT7	2293	9.1e-257	Elongation factor 2 OS=Encephalitozoon cuniculi (strain GB-M1) OX=284813 GN=EFT1 PE=1 SV=1	PF03144//PF03764//PF00009//PF01926	Elongation factor Tu domain 2//Elongation factor G, domain IV//Elongation factor Tu GTP binding domain//50S ribosome-binding GTPase	--	--	GO:0005525//GO:0003924	GTP binding//GTPase activity	--	--	KOG0469	Elongation factor 2
Cluster-5671.0	1.4144	111.047	-6.2431	4.2198e-09	4.9963e-06	Cluster-5671.0	1456	--	--	--	--	--	--	--	--	--	--	--	--	--	--	--	--	--	--	--	--	--	--	--	--	--	--	--
Cluster-781.0	0	51.6731	-7.9472	4.9715e-09	5.7315e-06	Cluster-781.0	588	--	--	--	--	--	--	--	--	--	--	--	--	--	--	--	--	--	PF03498	Cytolethal distending toxin A/C domain	GO:0009405	pathogenesis	--	--	--	--	--	--
Cluster-785.0	0	43.9344	-7.7132	5.3621e-09	6.0233e-06	Cluster-785.0	513	--	--	--	--	--	--	--	--	--	--	--	--	--	--	--	--	--	--	--	--	--	--	--	--	--	--	--
Cluster-19397.0	5.3223	107.485	-4.3014	6.216e-09	6.8079e-06	Cluster-19397.0	2782	--	--	--	--	--	--	--	--	--	--	--	--	--	--	--	--	--	--	--	--	--	--	--	--	--	--	--
Cluster-507.0	0	68.3501	-8.3505	6.4707e-09	6.914e-06	Cluster-507.0	1467	123416438	XP_001304893.1	165	2.1e-08	viral A-type inclusion protein [Trichomonas vaginalis G3]	--	--	--	--	--	--	--	--	Q8IED2	143	1.1e-07	Structural maintenance of chromosomes protein 2 OS=Plasmodium falciparum (isolate 3D7) OX=36329 GN=MAL13P1.96 PE=1 SV=1	--	--	--	--	--	--	--	--	--	--
Cluster-15418.14415	588.687	204.278	1.5273	7.9579e-09	7.9234e-06	Cluster-15418.14415	822	--	--	--	--	--	--	--	--	--	--	--	--	--	--	--	--	--	PF12937//PF00325	F-box-like//Bacterial regulatory proteins, crp family	GO:0006355	regulation of transcription, DNA-templated	GO:0003677//GO:0005515	DNA binding//protein binding	--	--	--	--
Cluster-252.0	0	75.9796	-8.5032	7.8944e-09	7.9234e-06	Cluster-252.0	415	910343559	XP_013175554.1	192	4.4e-12	PREDICTED: histone H2A-like [Papilio xuthus]	--	--	--	--	--	K11251	H2A	histone H2A	Q8SSG3	202	4.3e-15	Histone H2A OS=Encephalitozoon cuniculi (strain GB-M1) OX=284813 GN=HTA1 PE=1 SV=1	PF04719//PF00125	hTAFII28-like protein conserved region//Core histone H2A/H2B/H3/H4	GO:0006367	transcription initiation from RNA polymerase II promoter	GO:0003677	DNA binding	GO:0000786//GO:0005634	nucleosome//nucleus	KOG1756	Histone 2A
Cluster-545.0	0	74.4388	-8.4737	7.7978e-09	7.9234e-06	Cluster-545.0	436	910333367	XP_013170070.1	361	1.2e-31	PREDICTED: histone H3.1-like [Papilio xuthus]	--	--	--	--	--	K11253	H3	histone H3	Q8SS77	420	2.4e-40	Histone H3.1 OS=Encephalitozoon cuniculi (strain GB-M1) OX=284813 GN=HHT1 PE=3 SV=3	PF15630//PF00125	CENP-S protein//Core histone H2A/H2B/H3/H4	--	--	GO:0003677	DNA binding	GO:0071821//GO:0000786	FANCM-MHF complex//nucleosome	KOG1745	Histones H3 and H4
Cluster-14229.0	486.848	56.2038	3.1161	9.2143e-09	8.9704e-06	Cluster-14229.0	1819	1536070297	XP_027224188.1	949	3.2e-99	uncharacterized protein LOC113816341 isoform X1 [Penaeus vannamei]	--	--	--	--	--	K03793	PTR1	pteridine reductase	P42556	340	1.9e-30	Pteridine reductase 1 OS=Leishmania tarentolae OX=5689 GN=PTR1 PE=1 SV=1	PF00781//PF01370//PF02126//PF01210	Diacylglycerol kinase catalytic domain//NAD dependent epimerase/dehydratase family//Phosphotriesterase family//NAD-dependent glycerol-3-phosphate dehydrogenase N-terminus	GO:0055114//GO:0046168//GO:0009056	oxidation-reduction process//glycerol-3-phosphate catabolic process//catabolic process	GO:0051287//GO:0016616//GO:0016301//GO:0050662//GO:0003824//GO:0008270	NAD binding//oxidoreductase activity, acting on the CH-OH group of donors, NAD or NADP as acceptor//kinase activity//obsolete coenzyme binding//catalytic activity//zinc ion binding	--	--	KOG0725	Reductases with broad range of substrate specificities
Cluster-15418.17740	215.93	2869.98	-3.7303	1.0337e-08	9.6352e-06	Cluster-15418.17740	1218	1529904052	XP_027142838.1	159	8.7e-08	GATA zinc finger domain-containing protein 14-like [Larimichthys crocea]	--	--	--	--	--	--	--	--	--	--	--	--	PF09728//PF01442//PF03938//PF14942//PF08702//PF04136	Myosin-like coiled-coil protein//Apolipoprotein A1/A4/E domain//Outer membrane protein (OmpH-like)//Organelle biogenesis, Muted-like protein//Fibrinogen alpha/beta chain family//Sec34-like family	GO:0051258//GO:0030168//GO:0042157//GO:0006886//GO:0007165//GO:0006869	protein polymerization//platelet activation//lipoprotein metabolic process//intracellular protein transport//signal transduction//lipid transport	GO:0008289//GO:0019905//GO:0051082//GO:0005102	lipid binding//syntaxin binding//unfolded protein binding//signaling receptor binding	GO:0030133//GO:0005801//GO:0016020//GO:0031083//GO:0005576//GO:0005577	transport vesicle//cis-Golgi network//membrane//BLOC-1 complex//extracellular region//fibrinogen complex	--	--
Cluster-15418.2757	84.9675	640.624	-2.9088	1.0229e-08	9.6352e-06	Cluster-15418.2757	1537	1067092120	XP_018007863.1	212	7.8e-14	PREDICTED: uncharacterized protein LOC108665598 [Hyalella azteca]	--	--	--	--	--	--	--	--	--	--	--	--	--	--	--	--	--	--	--	--	--	--
Cluster-14961.0	11.0165	104.058	-3.2097	1.0666e-08	9.7348e-06	Cluster-14961.0	3021	1536065045	XP_027221412.1	2291	1.3e-254	sodium-dependent nutrient amino acid transporter 1-like [Penaeus vannamei]	--	--	--	--	--	K05038	SLC6A5S	solute carrier family 6 (neurotransmitter transporter, amino acid) member 5/7/9/14	Q29GB8	1449	7.9e-159	Sodium-dependent nutrient amino acid transporter 1 OS=Drosophila pseudoobscura pseudoobscura OX=46245 GN=NAAT1 PE=3 SV=1	PF00209//PF14813	Sodium:neurotransmitter symporter family//NADH dehydrogenase 1 beta subcomplex subunit 2	--	--	--	--	GO:0005743//GO:0016021//GO:0005747	mitochondrial inner membrane//integral component of membrane//mitochondrial respiratory chain complex I	--	--
Cluster-15418.16084	981.666	3974.1	-2.0167	1.1777e-08	1.0529e-05	Cluster-15418.16084	7437	1033837814	ANH79230.1	9104	0	VLIG1 [Macrobrachium rosenbergii]	KU359427.1	KU359427	5343	0	Macrobrachium rosenbergii VLIG1 mRNA, complete cds	--	--	--	Q80SU7	1440	2.2e-157	Interferon-induced very large GTPase 1 OS=Mus musculus OX=10090 GN=Gvin1 PE=1 SV=1	PF01926//PF00895//PF00569//PF11540	50S ribosome-binding GTPase//ATP synthase protein 8//Zinc finger, ZZ type//Cytoplasmic dynein 1 intermediate chain 2	GO:0015986//GO:0007018	ATP synthesis coupled proton transport//microtubule-based movement	GO:0015078//GO:0008270//GO:0005525	proton transmembrane transporter activity//zinc ion binding//GTP binding	GO:0000276//GO:0005868	mitochondrial proton-transporting ATP synthase complex, coupling factor F(o)//cytoplasmic dynein complex	--	--
Cluster-75.0	0	42.1409	-7.6532	1.2576e-08	1.1019e-05	Cluster-75.0	728	1484492406	XP_026475706.1	289	4.4e-23	spore wall protein 7-like [Ctenocephalides felis]	--	--	--	--	--	--	--	--	B3STP1	254	7.1e-21	Spore wall protein 7 OS=Nosema bombycis (strain CQ1 / CVCC 102059) OX=578461 GN=SWP7 PE=1 SV=2	--	--	--	--	--	--	--	--	--	--
Cluster-550.0	0	66.0719	-8.3016	1.2894e-08	1.1076e-05	Cluster-550.0	2364	910330482	XP_013168538.1	1229	1.4e-131	PREDICTED: protein argonaute 5-like [Papilio xuthus]	--	--	--	--	--	K11593	ELF2C, AGO	eukaryotic translation initiation factor 2C	Q6DCX2	680	9.2e-70	Protein argonaute-2 OS=Xenopus laevis OX=8355 GN=ago2 PE=2 SV=1	PF00604//PF02171//PF12537//PF02170	Influenza RNA-dependent RNA polymerase subunit PB2//Piwi domain//The Golgi pH Regulator (GPHR) Family N-terminal//PAZ domain	GO:0039694	viral RNA genome replication	GO:0003676//GO:0003723//GO:0005515	nucleic acid binding//RNA binding//protein binding	GO:0016020	membrane	KOG1041	Translation initiation factor 2C (eIF-2C) and related proteins
Cluster-15418.12625	1904.96	756.301	1.3325	1.4429e-08	1.1927e-05	Cluster-15418.12625	7225	1536042192	XP_027207942.1	1237	5.1e-132	LOW QUALITY PROTEIN: probable phosphoserine aminotransferase [Penaeus vannamei]	--	--	--	--	--	K00831	serC, PSAT1	phosphoserine aminotransferase	Q99K85	1146	2.6e-123	Phosphoserine aminotransferase OS=Mus musculus OX=10090 GN=Psat1 PE=1 SV=1	PF05634	APO RNA-binding	--	--	GO:0003723	RNA binding	--	--	KOG2790	Phosphoserine aminotransferase
Cluster-752.0	0	51.9179	-7.9538	1.4245e-08	1.1927e-05	Cluster-752.0	538	1528826342	VDM32598.1	375	3.4e-33	unnamed protein product [Hydatigera taeniaeformis]	XM_016915409.2	XM_016915409	89	6.59722e-37	PREDICTED: Apis mellifera polyubiquitin-A (LOC412353), transcript variant X2, mRNA	K08770	UBC	ubiquitin C	P59669	367	4.1e-34	Polyubiquitin OS=Geodia cydonium OX=6047 PE=2 SV=2	PF14560//PF00240//PF01599	Ubiquitin-like domain//Ubiquitin family//Ribosomal protein S27a	GO:0042254//GO:0006412	ribosome biogenesis//translation	GO:0003735//GO:0005515	structural constituent of ribosome//protein binding	GO:0005840	ribosome	KOG0001	Ubiquitin and ubiquitin-like proteins
Cluster-15418.16404	0	64.4649	-8.266	1.5196e-08	1.2328e-05	Cluster-15418.16404	533	--	--	--	--	--	--	--	--	--	--	--	--	--	--	--	--	--	PF00076//PF16892	RNA recognition motif. (a.k.a. RRM, RBD, or RNP domain)//Chitin biosynthesis protein CHS5 N-terminus	--	--	GO:0046983//GO:0003676	protein dimerization activity//nucleic acid binding	--	--	--	--
Cluster-5394.0	76.0526	4.00644	4.247	1.7728e-08	1.4121e-05	Cluster-5394.0	3877	--	--	--	--	--	--	--	--	--	--	--	--	--	--	--	--	--	--	--	--	--	--	--	--	--	--	--
Cluster-561.0	0	54.0131	-8.0108	1.8076e-08	1.4141e-05	Cluster-561.0	1952	697890033	XP_009690258.1	799	8.5e-82	heat shock protein 90 [Theileria orientalis strain Shintoku]	--	--	--	--	--	K04079	HSP90A, htpG	molecular chaperone HtpG	Q97E05	645	8.7e-66	Chaperone protein HtpG OS=Clostridium acetobutylicum (strain ATCC 824 / DSM 792 / JCM 1419 / LMG 5710 / VKM B-1787) OX=272562 GN=htpG PE=3 SV=1	PF00183	Hsp90 protein	GO:0006457	protein folding	GO:0051082//GO:0005524	unfolded protein binding//ATP binding	--	--	KOG0019	Molecular chaperone (HSP90 family)
Cluster-3103.0	0.463189	69.4891	-7.4129	1.9621e-08	1.508e-05	Cluster-3103.0	1384	--	--	--	--	--	--	--	--	--	--	--	--	--	--	--	--	--	--	--	--	--	--	--	--	--	--	--
Cluster-15418.177	0.317071	124.519	-8.2545	1.9972e-08	1.5086e-05	Cluster-15418.177	521	1536092957	XP_027236343.1	237	3.3e-17	uncharacterized protein LOC113827644 [Penaeus vannamei]	--	--	--	--	--	--	--	--	--	--	--	--	PF01607	Chitin binding Peritrophin-A domain	--	--	GO:0008061	chitin binding	GO:0005576	extracellular region	--	--
Cluster-287.0	0	47.9907	-7.8405	2.2327e-08	1.6578e-05	Cluster-287.0	1043	--	--	--	--	--	--	--	--	--	--	--	--	--	--	--	--	--	--	--	--	--	--	--	--	--	--	--
Cluster-770.0	0	60.0915	-8.1647	2.2954e-08	1.676e-05	Cluster-770.0	313	910333983	XP_013170403.1	218	3.2e-15	PREDICTED: histone H4-like [Papilio xuthus]	--	--	--	--	--	K11254	H4	histone H4	Q8SQP4	222	1.6e-17	Histone H4 OS=Encephalitozoon cuniculi (strain GB-M1) OX=284813 GN=HHF1 PE=3 SV=1	PF15630//PF00125//PF02969	CENP-S protein//Core histone H2A/H2B/H3/H4//TATA box binding protein associated factor (TAF)	GO:0006352	DNA-templated transcription, initiation	GO:0003677	DNA binding	GO:0071821//GO:0000786	FANCM-MHF complex//nucleosome	--	--
Cluster-15418.10215	173.114	40.3204	2.1038	2.5788e-08	1.852e-05	Cluster-15418.10215	943	--	--	--	--	--	--	--	--	--	--	--	--	--	--	--	--	--	PF00067	Cytochrome P450	GO:0055114	oxidation-reduction process	GO:0020037//GO:0005506//GO:0016705	heme binding//iron ion binding//oxidoreductase activity, acting on paired donors, with incorporation or reduction of molecular oxygen	--	--	--	--
Cluster-15418.10031	338.995	1210.48	-1.836	3.1526e-08	2.1922e-05	Cluster-15418.10031	4476	1536037881	XP_027219376.1	323	3.1e-26	uncharacterized protein LOC113811762 [Penaeus vannamei]	--	--	--	--	--	--	--	--	--	--	--	--	--	--	--	--	--	--	--	--	--	--
Cluster-15418.1041	33.9027	190.571	-2.4755	3.1279e-08	2.1922e-05	Cluster-15418.1041	7566	1067072866	XP_018019897.1	3427	0	PREDICTED: uncharacterized protein CG43867-like [Hyalella azteca]	XM_027377280.1	XM_027377280	780	0	PREDICTED: Penaeus vannamei uncharacterized protein CG43867-like (LOC113824540), partial mRNA	--	--	--	Q9W5D0	2815	0	Uncharacterized protein CG43867 OS=Drosophila melanogaster OX=7227 GN=CG43867 PE=1 SV=4	PF08287//PF00784	Spc19//MyTH4 domain	GO:0008608	attachment of spindle microtubules to kinetochore	--	--	GO:0005856//GO:0005876//GO:0042729	cytoskeleton//spindle microtubule//DASH complex	KOG0248	Cytoplasmic protein Max-1, contains PH, MyTH4 and FERM domains
Cluster-536.0	0	45.4774	-7.7628	3.4844e-08	2.3852e-05	Cluster-536.0	1400	--	--	--	--	--	--	--	--	--	--	--	--	--	--	--	--	--	--	--	--	--	--	--	--	--	--	--
Cluster-9256.0	33.2159	0	7.7154	3.8213e-08	2.5755e-05	Cluster-9256.0	1278	--	--	--	--	--	--	--	--	--	--	--	--	--	--	--	--	--	--	--	--	--	--	--	--	--	--	--
Cluster-17624.0	8.05978	75.5696	-3.1845	4.0274e-08	2.6733e-05	Cluster-17624.0	2764	1410999262	XP_025194338.1	1406	5e-152	zinc finger MYM-type protein 1-like [Melanaphis sacchari]	--	--	--	--	--	--	--	--	Q5SVZ6	537	4.1e-53	Zinc finger MYM-type protein 1 OS=Homo sapiens OX=9606 GN=ZMYM1 PE=1 SV=1	PF05699	hAT family C-terminal dimerisation region	--	--	GO:0046983	protein dimerization activity	--	--	--	--
Cluster-15418.16851	33.549	274.65	-3.0236	4.4458e-08	2.8642e-05	Cluster-15418.16851	8117	1536071253	XP_027224711.1	1198	1.9e-127	nocturnin-like [Penaeus vannamei]	--	--	--	--	--	K18764	CCRN4L	nocturnin	A8JQX3	940	2.2e-99	Nocturnin OS=Drosophila melanogaster OX=7227 GN=cu PE=1 SV=1	PF02790	Cytochrome C oxidase subunit II, transmembrane domain	GO:0022900	electron transport chain	--	--	GO:0016021	integral component of membrane	KOG0620	Glucose-repressible alcohol dehydrogenase transcriptional effector CCR4 and related proteins
Cluster-15418.4113	51.0985	337.004	-2.7191	4.4251e-08	2.8642e-05	Cluster-15418.4113	2519	--	--	--	--	--	--	--	--	--	--	--	--	--	--	--	--	--	--	--	--	--	--	--	--	--	--	--
Cluster-13866.0	141.32	505.794	-1.8349	4.5854e-08	2.8844e-05	Cluster-13866.0	3789	1003096178	AMO03195.1	2611	1.3e-291	polo-like kinase 1 [Penaeus monodon]	MF615421.1	MF615421	105	6.24764e-45	Culter alburnus serine/threonine-protein kinase PLK1 mRNA, complete cds	K06631	PLK1	polo-like kinase 1	P62205	2011	6.8e-224	Serine/threonine-protein kinase PLK1 OS=Xenopus tropicalis OX=8364 GN=plk1 PE=2 SV=1	PF00069//PF07714//PF00659	Protein kinase domain//Protein tyrosine and serine/threonine kinase//POLO box duplicated region	GO:0006468	protein phosphorylation	GO:0004672//GO:0005524//GO:0005515	protein kinase activity//ATP binding//protein binding	--	--	KOG0575	Polo-like serine/threonine protein kinase
Cluster-15418.1744	40.7608	352.609	-3.1057	4.6088e-08	2.8844e-05	Cluster-15418.1744	1614	1536095051	XP_027237466.1	1306	1.1e-140	trypsin-1-like [Penaeus vannamei]	--	--	--	--	--	--	--	--	P00765	564	1.8e-56	Trypsin-1 OS=Astacus astacus OX=6715 PE=1 SV=1	PF00089//PF15015	Trypsin//Spermatogenesis-associated, N-terminal	GO:0007283//GO:0006508	spermatogenesis//proteolysis	GO:0004252	serine-type endopeptidase activity	GO:0005794	Golgi apparatus	--	--
Cluster-830.0	0	60.7468	-8.1804	5.829e-08	3.5966e-05	Cluster-830.0	1972	910335567	XP_013171255.1	850	1.1e-87	PREDICTED: heat shock protein ECU02_0100-like [Papilio xuthus]	--	--	--	--	--	K03283	HSPA1_8	heat shock 70kDa protein 1/8	Q8SWH2	651	1.8e-66	Heat shock protein ECU02_0100 OS=Encephalitozoon cuniculi (strain GB-M1) OX=284813 GN=ECU02_0100 PE=1 SV=2	--	--	--	--	--	--	--	--	KOG0100	Molecular chaperones GRP78/BiP/KAR2, HSP70 superfamily
Cluster-540.0	0	37.6292	-7.4898	5.9569e-08	3.6245e-05	Cluster-540.0	905	910322361	XP_013164172.1	215	2.1e-14	PREDICTED: uncharacterized protein ECU07_0920-like [Papilio xuthus]	--	--	--	--	--	--	--	--	Q8SV00	282	5e-24	Uncharacterized protein ECU07_0920 OS=Encephalitozoon cuniculi (strain GB-M1) OX=284813 GN=ECU07_0920 PE=1 SV=1	--	--	--	--	--	--	--	--	--	--
Cluster-15418.5707	2316.17	320.872	2.8515	6.1739e-08	3.7051e-05	Cluster-15418.5707	1492	1536052271	XP_027214576.1	771	1.2e-78	inactive pancreatic lipase-related protein 1-like [Penaeus vannamei]	--	--	--	--	--	K14074	PNLIPRP1, PLRP1	pancreatic lipase-related protein 1	Q17RR3	462	1.1e-44	Pancreatic lipase-related protein 3 OS=Homo sapiens OX=9606 GN=PNLIPRP3 PE=2 SV=2	PF01764	Lipase (class 3)	GO:0006629	lipid metabolic process	--	--	--	--	--	--
Cluster-15418.8972	357.476	37.545	3.2523	7.1144e-08	4.2118e-05	Cluster-15418.8972	580	--	--	--	--	--	--	--	--	--	--	--	--	--	--	--	--	--	PF02535	ZIP Zinc transporter	GO:0055085//GO:0030001	transmembrane transport//metal ion transport	GO:0046873	metal ion transmembrane transporter activity	GO:0016020	membrane	--	--
Cluster-15418.16410	991.711	5536.39	-2.4803	7.3333e-08	4.2835e-05	Cluster-15418.16410	5130	1603771429	XP_028400906.1	2827	0	uncharacterized protein LOC114524003 [Dendronephthya gigantea]	--	--	--	--	--	--	--	--	Q30W70	321	8.5e-28	Choline trimethylamine-lyase OS=Desulfovibrio alaskensis (strain G20) OX=207559 GN=cutC PE=1 SV=1	PF04261//PF02901//PF01228	Dyp-type peroxidase family//Pyruvate formate lyase-like//Glycine radical	GO:0006979//GO:0006804//GO:0055114	response to oxidative stress//obsolete peroxidase reaction//oxidation-reduction process	GO:0004601//GO:0003824//GO:0020037	peroxidase activity//catalytic activity//heme binding	--	--	--	--
Cluster-15418.11808	7711.11	2921.14	1.4005	7.5998e-08	4.3611e-05	Cluster-15418.11808	8607	1536085940	XP_027232558.1	3254	0	exocyst complex component 3-like [Penaeus vannamei]	--	--	--	--	--	K06110	EXOC3, SEC6	exocyst complex component 3	Q9V8K2	1663	3.5e-183	Exocyst complex component 3 OS=Drosophila melanogaster OX=7227 GN=Sec6 PE=2 SV=2	PF06046//PF00171//PF10473	Exocyst complex component Sec6//Aldehyde dehydrogenase family//Leucine-rich repeats of kinetochore protein Cenp-F/LEK1	GO:0055114//GO:0006887	oxidation-reduction process//exocytosis	GO:0016491//GO:0042803//GO:0008134//GO:0070840	oxidoreductase activity//protein homodimerization activity//transcription factor binding//dynein complex binding	GO:0005667//GO:0000145	transcription regulator complex//exocyst	--	--
Cluster-15418.6792	266.27	60.9946	2.1274	7.6652e-08	4.3611e-05	Cluster-15418.6792	7403	1469109694	XP_026064102.1	2303	1.3e-255	uncharacterized protein LOC113047065 isoform X1 [Carassius auratus]	--	--	--	--	--	--	--	--	P04323	797	7.8e-83	Retrovirus-related Pol polyprotein from transposon 17.6 OS=Drosophila melanogaster OX=7227 GN=pol PE=4 SV=1	PF00665//PF02023//PF00098//PF13683	Integrase core domain//SCAN domain//Zinc knuckle//Integrase core domain	GO:0006355//GO:0015074	regulation of transcription, DNA-templated//DNA integration	GO:0003700//GO:0008270//GO:0003676	DNA-binding transcription factor activity//zinc ion binding//nucleic acid binding	GO:0005667	transcription regulator complex	KOG0017	FOG: Transposon-encoded proteins with TYA, reverse transcriptase, integrase domains in various combinations
Cluster-524.0	0	37.5143	-7.485	7.9241e-08	4.4506e-05	Cluster-524.0	1164	--	--	--	--	--	--	--	--	--	--	--	--	--	--	--	--	--	--	--	--	--	--	--	--	--	--	--
Cluster-11936.0	36.6426	0	7.8611	8.1e-08	4.4918e-05	Cluster-11936.0	1398	1536053765	XP_027215362.1	881	1.9e-91	beta-1,3-galactosyltransferase 1-like, partial [Penaeus vannamei]	--	--	--	--	--	K07819	B3GALT1	beta-1,3-galactosyltransferase 1	Q7JK26	302	3.7e-26	Beta-1,3-galactosyltransferase 1 OS=Pan troglodytes OX=9598 GN=B3GALT1 PE=3 SV=1	PF01762	Galactosyltransferase	GO:0006486	protein glycosylation	--	--	GO:0016020	membrane	KOG2287	Galactosyltransferases
Cluster-15418.16825	2.79228	57.6742	-4.3066	8.911e-08	4.8798e-05	Cluster-15418.16825	1426	--	--	--	--	--	--	--	--	--	--	--	--	--	--	--	--	--	PF00957	Synaptobrevin	GO:0016192	vesicle-mediated transport	--	--	GO:0016021	integral component of membrane	--	--
Cluster-15418.17831	175.8	9.14816	4.2631	9.5445e-08	5.1622e-05	Cluster-15418.17831	418	--	--	--	--	--	--	--	--	--	--	--	--	--	--	--	--	--	--	--	--	--	--	--	--	--	--	--
Cluster-15418.15228	595.63	222.279	1.4213	1.0655e-07	5.6924e-05	Cluster-15418.15228	1566	1536071855	XP_027225038.1	451	1.5e-41	uncharacterized protein LOC113817215 [Penaeus vannamei]	--	--	--	--	--	--	--	--	Q24372	147	3.9e-08	Lachesin OS=Drosophila melanogaster OX=7227 GN=Lac PE=1 SV=2	--	--	--	--	--	--	--	--	--	--
Cluster-15418.2530	9.46763	88.7732	-3.2127	1.1923e-07	6.2185e-05	Cluster-15418.2530	960	1603788060	XP_028397462.1	141	8.4e-06	A-kinase anchor protein 7-like [Dendronephthya gigantea]	--	--	--	--	--	--	--	--	--	--	--	--	--	--	--	--	--	--	--	--	--	--
Cluster-415.0	0	35.0003	-7.3854	1.1883e-07	6.2185e-05	Cluster-415.0	409	--	--	--	--	--	--	--	--	--	--	--	--	--	--	--	--	--	--	--	--	--	--	--	--	--	--	--
Cluster-574.0	0	33.512	-7.3221	1.2449e-07	6.4162e-05	Cluster-574.0	859	--	--	--	--	--	--	--	--	--	--	--	--	--	--	--	--	--	PF11606	Family 31 carbohydrate binding protein	--	--	GO:0033905	xylan endo-1,3-beta-xylosidase activity	--	--	--	--
Cluster-15418.13299	429.344	1555.15	-1.8567	1.4622e-07	7.363e-05	Cluster-15418.13299	6831	1536046142	XP_027211306.1	2810	0	rho GTPase-activating protein 29-like [Penaeus vannamei]	XM_027375713.1	XM_027375713	146	1.82706e-67	PREDICTED: Penaeus vannamei uncharacterized LOC113823097 (LOC113823097), mRNA	K20644	ARHGAP29_45	Rho GTPase-activating protein 29/45	Q6DE55	1358	6.4e-148	Rho GTPase-activating protein 45 OS=Xenopus laevis OX=8355 GN=arhgap45 PE=2 SV=1	PF01112//PF00130//PF00620	Asparaginase//Phorbol esters/diacylglycerol binding domain (C1 domain)//RhoGAP domain	GO:0007165//GO:0035556	signal transduction//intracellular signal transduction	GO:0016787	hydrolase activity	--	--	KOG1453	Chimaerin and related Rho GTPase activating proteins
Cluster-441.0	0	209.932	-9.9696	1.4534e-07	7.363e-05	Cluster-441.0	1465	6009853	BAA85091.1	653	5.4e-65	elongation factor-1a-related protein [Heliocidaris crassispina]	--	--	--	--	--	K03231	EEF1A	elongation factor 1-alpha	Q8SS29	793	4.5e-83	Elongation factor 1-alpha OS=Encephalitozoon cuniculi (strain GB-M1) OX=284813 GN=TEF1 PE=1 SV=2	PF00735//PF03144//PF00009//PF01926	Septin//Elongation factor Tu domain 2//Elongation factor Tu GTP binding domain//50S ribosome-binding GTPase	--	--	GO:0005525//GO:0003924	GTP binding//GTPase activity	--	--	KOG0052	Translation elongation factor EF-1 alpha/Tu
Cluster-15418.10933	19074.7	6259.93	1.6075	1.5757e-07	7.6702e-05	Cluster-15418.10933	3139	--	--	--	--	--	--	--	--	--	--	--	--	--	--	--	--	--	--	--	--	--	--	--	--	--	--	--
Cluster-15418.472	42.2847	393.496	-3.2127	1.5635e-07	7.6702e-05	Cluster-15418.472	628	--	--	--	--	--	--	--	--	--	--	--	--	--	--	--	--	--	--	--	--	--	--	--	--	--	--	--
Cluster-452.0	0	50.9059	-7.9254	1.5589e-07	7.6702e-05	Cluster-452.0	1332	910335633	XP_013171293.1	306	8.5e-25	PREDICTED: putative protein disulfide-isomerase C1F5.02 [Papilio xuthus]	--	--	--	--	--	K08056	PDIA3, GRP58	protein disulfide isomerase family A, member 3	Q10057	169	9.3e-11	Putative protein disulfide-isomerase C1F5.02 OS=Schizosaccharomyces pombe (strain 972 / ATCC 24843) OX=284812 GN=SPAC1F5.02 PE=3 SV=1	PF16974//PF00085//PF01323//PF00462	High-affinity nitrate transporter accessory//Thioredoxin//DSBA-like thioredoxin domain//Glutaredoxin	GO:0015706//GO:0010167//GO:0006118//GO:0045454	nitrate transport//response to nitrate//obsolete electron transport//cell redox homeostasis	GO:0009055//GO:0015035	electron transfer activity//protein disulfide oxidoreductase activity	--	--	KOG0190	Protein disulfide isomerase (prolyl 4-hydroxylase beta subunit)
Cluster-15418.7753	2912.03	634.874	2.1975	1.7922e-07	8.5343e-05	Cluster-15418.7753	4312	1536046101	XP_027211284.1	332	2.7e-27	glucose-6-phosphate exchanger SLC37A4-like [Penaeus vannamei]	--	--	--	--	--	K08171	SLC37A4	MFS transporter, OPA family, solute carrier family 37 (glycerol-6-phosphate transporter), member 4	O43826	149	6.3e-08	Glucose-6-phosphate exchanger SLC37A4 OS=Homo sapiens OX=9606 GN=SLC37A4 PE=1 SV=1	PF00083//PF07690	Sugar (and other) transporter//Major Facilitator Superfamily	GO:0055085	transmembrane transport	GO:0022857	transmembrane transporter activity	GO:0016021	integral component of membrane	--	--
Cluster-625.0	0	38.7493	-7.5316	1.7839e-07	8.5343e-05	Cluster-625.0	955	910310241	XP_013181685.1	416	1.1e-37	PREDICTED: guanine nucleotide-binding protein subunit beta-like protein [Papilio xuthus]	--	--	--	--	--	K14753	RACK1	guanine nucleotide-binding protein subunit beta-2-like 1 protein	Q8SRB0	474	2.9e-46	Guanine nucleotide-binding protein subunit beta-like protein OS=Encephalitozoon cuniculi (strain GB-M1) OX=284813 GN=ECU08_1110 PE=1 SV=1	PF00400	WD domain, G-beta repeat	--	--	GO:0005515	protein binding	--	--	KOG0279	G protein beta subunit-like protein
Cluster-644.0	0	37.63	-7.4893	2.026e-07	9.5437e-05	Cluster-644.0	1283	910343636	XP_013175597.1	849	8.9e-88	PREDICTED: ATP-dependent RNA helicase eIF4A-like [Papilio xuthus]	--	--	--	--	--	K03257	EIF4A	translation initiation factor 4A	Q8SQM5	826	5.9e-87	ATP-dependent RNA helicase eIF4A OS=Encephalitozoon cuniculi (strain GB-M1) OX=284813 GN=TIF1 PE=1 SV=1	PF00270//PF13307	DEAD/DEAH box helicase//Helicase C-terminal domain	GO:0006139	nucleobase-containing compound metabolic process	GO:0004386//GO:0003676//GO:0005524//GO:0016818	helicase activity//nucleic acid binding//ATP binding//hydrolase activity, acting on acid anhydrides, in phosphorus-containing anhydrides	--	--	KOG0327	Translation initiation factor 4F, helicase subunit (eIF-4A) and related helicases
Cluster-15418.3229	42.7675	268.508	-2.6392	2.5819e-07	0.00012033	Cluster-15418.3229	4553	1536104483	XP_027209106.1	720	2.9e-72	Friend leukemia integration 1 transcription factor-like [Penaeus vannamei]	XM_027357820.1	XM_027357820	198	1.50582e-96	PREDICTED: Penaeus vannamei transcriptional regulator Erg-like (LOC113806657), partial mRNA	K09443	K09443	ETS-type family, other	P29776	557	3.2e-55	DNA-binding protein D-ETS-6 OS=Drosophila melanogaster OX=7227 GN=Ets21C PE=2 SV=2	PF03964//PF05793//PF01602//PF01056//PF09026//PF02724//PF06783//PF08597//PF02198//PF00178//PF08208//PF05786//PF04801//PF01213//PF00527//PF00447//PF03985	Chorion family 2//Transcription initiation factor IIF, alpha subunit (TFIIF-alpha)//Adaptin N terminal region//Myc amino-terminal region//Centromere protein B dimerisation domain//CDC45-like protein//Uncharacterised protein family (UPF0239)//Translation initiation factor eIF3 subunit//Sterile alpha motif (SAM)/Pointed domain//Ets-domain//DNA-directed RNA polymerase I subunit RPA34.5//Condensin co…	GO:0007275//GO:0006351//GO:0006367//GO:0006360//GO:0007010//GO:0006886//GO:0016192//GO:0006270//GO:0016570//GO:0006368//GO:0006355//GO:0006446//GO:0007076//GO:0032968	multicellular organism development//transcription, DNA-templated//transcription initiation from RNA polymerase II promoter//transcription by RNA polymerase I//cytoskeleton organization//intracellular protein transport//vesicle-mediated transport//DNA replication initiation//histone modification//transcription elongation from RNA polymerase II promoter//regulation of transcription, DNA-templated//…	GO:0003682//GO:0003677//GO:0003743//GO:0043565//GO:0003779//GO:0003700	chromatin binding//DNA binding//translation initiation factor activity//sequence-specific DNA binding//actin binding//DNA-binding transcription factor activity	GO:0016021//GO:0000796//GO:0005667//GO:0005634//GO:0030117//GO:0042600//GO:0005840//GO:0005737//GO:0042025//GO:0005852//GO:0000775//GO:0016593//GO:0000785	integral component of membrane//condensin complex//transcription regulator complex//nucleus//membrane coat//egg chorion//ribosome//cytoplasm//host cell nucleus//eukaryotic translation initiation factor 3 complex//chromosome, centromeric region//Cdc73/Paf1 complex//chromatin	KOG3806	Predicted transcription factor
Cluster-277.0	0	36.9928	-7.4648	2.617e-07	0.00012068	Cluster-277.0	708	910341761	XP_013174606.1	543	1.5e-52	PREDICTED: 40S ribosomal protein S2-like [Papilio xuthus]	--	--	--	--	--	K02981	RP-S2e, RPS2	small subunit ribosomal protein S2e	O74892	504	7.1e-50	40S ribosomal protein S2 OS=Schizosaccharomyces pombe (strain 972 / ATCC 24843) OX=284812 GN=rps2 PE=1 SV=1	PF03719//PF00333	Ribosomal protein S5, C-terminal domain//Ribosomal protein S5, N-terminal domain	GO:0042254//GO:0006412	ribosome biogenesis//translation	GO:0003735//GO:0003723	structural constituent of ribosome//RNA binding	GO:0005840	ribosome	KOG0877	40S ribosomal protein S2/30S ribosomal protein S5
Cluster-373.0	0	33.8893	-7.3382	2.7942e-07	0.00012751	Cluster-373.0	553	290462027	ADD24061.1	356	5.6e-31	40S ribosomal protein S9 [Lepeophtheirus salmonis]	--	--	--	--	--	K02997	RP-S9e, RPS9	small subunit ribosomal protein S9e	Q8SRW6	381	1e-35	40S ribosomal protein S9 OS=Encephalitozoon cuniculi (strain GB-M1) OX=284813 GN=RPS9 PE=1 SV=1	PF00163//PF01479	Ribosomal protein S4/S9 N-terminal domain//S4 domain	--	--	GO:0019843//GO:0003723	rRNA binding//RNA binding	--	--	KOG3301	Ribosomal protein S4
Cluster-217.0	0	29.861	-7.1564	2.9202e-07	0.00013189	Cluster-217.0	818	--	--	--	--	--	--	--	--	--	--	--	--	--	--	--	--	--	--	--	--	--	--	--	--	--	--	--
Cluster-143.0	0	38.4936	-7.5221	3.0023e-07	0.00013421	Cluster-143.0	699	--	--	--	--	--	--	--	--	--	--	--	--	--	--	--	--	--	PF07850//PF15957	Renin receptor-like protein//Commissureless	GO:0007411	axon guidance	GO:0038023	signaling receptor activity	GO:0016021	integral component of membrane	--	--
Cluster-276.0	0	30.7306	-7.1977	3.4945e-07	0.00015464	Cluster-276.0	1406	--	--	--	--	--	--	--	--	--	--	--	--	--	--	--	--	--	PF06825	Heat shock factor binding protein 1	--	--	GO:0003714	transcription corepressor activity	GO:0005667	transcription regulator complex	--	--
Cluster-649.0	0	32.2168	-7.2657	3.943e-07	0.00017274	Cluster-649.0	882	--	--	--	--	--	--	--	--	--	--	--	--	--	--	--	--	--	PF03964	Chorion family 2	GO:0007275	multicellular organism development	--	--	GO:0042600	egg chorion	--	--
Cluster-241.0	0	42.8421	-7.6765	4.3409e-07	0.00018829	Cluster-241.0	845	910321324	XP_013163591.1	670	3.4e-67	PREDICTED: 60S ribosomal protein L5-B-like [Papilio xuthus]	--	--	--	--	--	K02932	RP-L5e, RPL5	large subunit ribosomal protein L5e	O74306	578	2.2e-58	60S ribosomal protein L5-B OS=Schizosaccharomyces pombe (strain 972 / ATCC 24843) OX=284812 GN=rpl502 PE=2 SV=1	PF17144	Ribosomal large subunit proteins 60S L5, and 50S L18	GO:0042254//GO:0006412	ribosome biogenesis//translation	GO:0003735//GO:0008097	structural constituent of ribosome//5S rRNA binding	GO:0005840	ribosome	KOG0875	60S ribosomal protein L5
Cluster-515.0	0	36.2049	-7.4336	4.4563e-07	0.00018954	Cluster-515.0	647	910316566	XP_013182600.1	370	1.6e-32	PREDICTED: 60S ribosomal protein L23-like [Papilio xuthus]	--	--	--	--	--	K02894	RP-L23e, RPL23	large subunit ribosomal protein L23e	Q8SRA7	388	1.8e-36	60S ribosomal protein L23 OS=Encephalitozoon cuniculi (strain GB-M1) OX=284813 GN=RPL23 PE=3 SV=1	PF00238	Ribosomal protein L14p/L23e	GO:0042254//GO:0006412	ribosome biogenesis//translation	GO:0003735	structural constituent of ribosome	GO:0005840	ribosome	KOG0901	60S ribosomal protein L14/L17/L23
Cluster-727.0	0	40.58	-7.5982	4.4221e-07	0.00018954	Cluster-727.0	943	910341617	XP_013174527.1	840	7.2e-87	PREDICTED: 60S ribosomal protein L4-like [Papilio xuthus]	--	--	--	--	--	K02930	RP-L4e, RPL4	large subunit ribosomal protein L4e	P49669	651	8.4e-67	60S ribosomal protein L4 OS=Trypanosoma brucei brucei OX=5702 GN=RPL4 PE=3 SV=1	PF00573	Ribosomal protein L4/L1 family	GO:0042254//GO:0006412	ribosome biogenesis//translation	GO:0003735	structural constituent of ribosome	GO:0005840	ribosome	KOG1475	Ribosomal protein RPL1/RPL2/RL4L4
Cluster-4549.0	314.234	91.7569	1.7751	4.5017e-07	0.00018963	Cluster-4549.0	1911	1536086580	XP_027232896.1	1733	4.2e-190	7-dehydrocholesterol reductase-like [Penaeus vannamei]	--	--	--	--	--	K00213	DHCR7	7-dehydrocholesterol reductase	Q9LDU6	764	1.4e-79	7-dehydrocholesterol reductase OS=Arabidopsis thaliana OX=3702 GN=DWF5 PE=1 SV=1	PF01222	Ergosterol biosynthesis ERG4/ERG24 family	GO:0016126	sterol biosynthetic process	GO:0016628	oxidoreductase activity, acting on the CH-CH group of donors, NAD or NADP as acceptor	GO:0016020	membrane	KOG1435	Sterol reductase/lamin B receptor
Cluster-15418.18575	50.9201	372.008	-2.8582	4.7815e-07	0.0001995	Cluster-15418.18575	5503	--	--	--	--	--	--	--	--	--	--	--	--	--	--	--	--	--	--	--	--	--	--	--	--	--	--	--
Cluster-15418.5902	1955.47	522.404	1.9044	4.9268e-07	0.00020362	Cluster-15418.5902	1691	1516436878	ROT70682.1	1256	7.5e-135	putative purple acid phosphatase [Penaeus vannamei]	XM_027365111.1	XM_027365111	265	3.14062e-134	PREDICTED: Penaeus vannamei serine/threonine-protein phosphatase CPPED1-like (LOC113813162), mRNA	--	--	--	Q28FE0	744	2.5e-77	Serine/threonine-protein phosphatase CPPED1 OS=Xenopus tropicalis OX=8364 GN=cpped1 PE=2 SV=1	PF00154//PF00149	recA bacterial DNA recombination protein//Calcineurin-like phosphoesterase	GO:0006281	DNA repair	GO:0016787//GO:0003697//GO:0005524	hydrolase activity//single-stranded DNA binding//ATP binding	--	--	--	--
Cluster-701.0	0	29.3722	-7.1323	5.1872e-07	0.00021238	Cluster-701.0	907	--	--	--	--	--	--	--	--	--	--	--	--	--	--	--	--	--	PF01080//PF09507//PF05279//PF06459	Presenilin//DNA polymerase subunit Cdc27//Aspartyl beta-hydroxylase N-terminal region//Ryanodine Receptor TM 4-6	GO:0006874//GO:0006260//GO:0006816//GO:0016485	cellular calcium ion homeostasis//DNA replication//calcium ion transport//protein processing	GO:0004190//GO:0005219	aspartic-type endopeptidase activity//ryanodine-sensitive calcium-release channel activity	GO:0016021//GO:0005622//GO:0043625//GO:0016020//GO:0005634	integral component of membrane//intracellular//delta DNA polymerase complex//membrane//nucleus	--	--
Cluster-15418.13333	295.814	19.4697	3.9275	5.9053e-07	0.00023734	Cluster-15418.13333	599	--	--	--	--	--	--	--	--	--	--	--	--	--	--	--	--	--	--	--	--	--	--	--	--	--	--	--
Cluster-278.0	0	35.655	-7.4115	5.8987e-07	0.00023734	Cluster-278.0	727	910319177	XP_013162438.1	388	1.4e-34	PREDICTED: 60S ribosomal protein L7-like [Papilio xuthus]	--	--	--	--	--	K02937	RP-L7e, RPL7	large subunit ribosomal protein L7e	Q8SS93	447	2.9e-43	60S ribosomal protein L7 OS=Encephalitozoon cuniculi (strain GB-M1) OX=284813 GN=RPL7 PE=3 SV=1	--	--	--	--	--	--	--	--	KOG3184	60S ribosomal protein L7
Cluster-796.0	0	37.6111	-7.4887	6.37e-07	0.00025369	Cluster-796.0	1396	--	--	--	--	--	--	--	--	--	--	--	--	--	--	--	--	--	--	--	--	--	--	--	--	--	--	--
Cluster-15418.18873	0	39.6841	-7.566	6.5704e-07	0.000257	Cluster-15418.18873	790	330789883	XP_003283028.1	449	1.3e-41	hypothetical protein DICPUDRAFT_73982 [Dictyostelium purpureum]	--	--	--	--	--	K02987	RP-S4e, RPS4	small subunit ribosomal protein S4e	Q8SRB9	439	2.7e-42	40S ribosomal protein S4 OS=Encephalitozoon cuniculi (strain GB-M1) OX=284813 GN=RPS4 PE=1 SV=1	PF01479	S4 domain	--	--	GO:0003723	RNA binding	--	--	KOG0378	40S ribosomal protein S4
Cluster-3866.0	33.2831	349.399	-3.3773	6.5319e-07	0.000257	Cluster-3866.0	2832	1536066722	XP_027222302.1	818	7.8e-84	uncharacterized protein LOC113814470 [Penaeus vannamei]	--	--	--	--	--	--	--	--	--	--	--	--	--	--	--	--	--	--	--	--	--	--
Cluster-221.0	0	26.3444	-6.9749	6.825e-07	0.0002646	Cluster-221.0	1853	1233062368	OZC08600.1	341	1e-28	hypothetical protein X798_04403 [Onchocerca flexuosa]	--	--	--	--	--	K10352	MYH	myosin heavy chain	P24733	334	9.5e-30	Myosin heavy chain, striated muscle OS=Argopecten irradians OX=31199 PE=1 SV=1	PF04508//PF00063//PF04513	Viral A-type inclusion protein repeat//Myosin head (motor domain)//Baculovirus polyhedron envelope protein, PEP, C terminus	GO:0016032	viral process	GO:0003774//GO:0005198//GO:0005524	motor activity//structural molecule activity//ATP binding	GO:0016459//GO:0019031//GO:0019028	myosin complex//viral envelope//viral capsid	KOG0161	Myosin class II heavy chain
Cluster-15418.15592	8.84004	89.6487	-3.3139	7.3656e-07	0.00028305	Cluster-15418.15592	2659	--	--	--	--	--	--	--	--	--	--	--	--	--	--	--	--	--	PF08918	PhoQ Sensor	GO:0000160//GO:0018106//GO:0016310	phosphorelay signal transduction system//peptidyl-histidine phosphorylation//phosphorylation	GO:0004673//GO:0005524//GO:0046872	protein histidine kinase activity//ATP binding//metal ion binding	GO:0016020//GO:0009365	membrane//protein histidine kinase complex	--	--
Cluster-15418.1358	6.46274	90.1199	-3.7497	7.9948e-07	0.00030402	Cluster-15418.1358	1364	--	--	--	--	--	--	--	--	--	--	--	--	--	--	--	--	--	PF00041	Fibronectin type III domain	--	--	GO:0005515	protein binding	--	--	--	--
Cluster-485.0	0	36.2228	-7.4343	8.1102e-07	0.00030402	Cluster-485.0	718	910343507	XP_013175524.1	630	1.2e-62	PREDICTED: 60S ribosomal protein L8-like [Papilio xuthus]	--	--	--	--	--	K02938	RP-L8e, RPL8	large subunit ribosomal protein L8e	Q8SSM6	531	5.3e-53	60S ribosomal protein L8 OS=Encephalitozoon cuniculi (strain GB-M1) OX=284813 GN=RPL8 PE=3 SV=1	PF03947//PF00181	Ribosomal Proteins L2, C-terminal domain//Ribosomal Proteins L2, RNA binding domain	GO:0042254//GO:0006412	ribosome biogenesis//translation	GO:0003735	structural constituent of ribosome	GO:0005840	ribosome	KOG2309	60s ribosomal protein L2/L8
Cluster-686.0	0	31.0478	-7.2118	8.1194e-07	0.00030402	Cluster-686.0	445	1529014275	VDD87362.1	145	1.3e-06	unnamed protein product, partial [Enterobius vermicularis]	--	--	--	--	--	K02893	RP-L23Ae, RPL23A	large subunit ribosomal protein L23Ae	P62752	128	1.8e-06	60S ribosomal protein L23a OS=Rattus norvegicus OX=10116 GN=Rpl23a PE=2 SV=1	PF07195//PF03666//PF00276//PF00538	Flagellar hook-associated protein 2 C-terminus//Nitrogen Permease regulator of amino acid transport activity 3//Ribosomal protein L23//linker histone H1 and H5 family	GO:0006412//GO:0006334//GO:0034198//GO:0007155//GO:0032007//GO:0042254	translation//nucleosome assembly//cellular response to amino acid starvation//cell adhesion//negative regulation of TOR signaling//ribosome biogenesis	GO:0003735//GO:0003677	structural constituent of ribosome//DNA binding	GO:0005840//GO:0000786//GO:0042025//GO:0009288	ribosome//nucleosome//host cell nucleus//bacterial-type flagellum	KOG1751	60s ribosomal protein L23
Cluster-185.0	0	33.0691	-7.3028	9.1133e-07	0.00033834	Cluster-185.0	1226	1316088525	XP_023186240.1	220	7.4e-15	trichohyalin-like isoform X1 [Xiphophorus maculatus]	--	--	--	--	--	--	--	--	O66878	180	4.5e-12	Chromosome partition protein Smc OS=Aquifex aeolicus (strain VF5) OX=224324 GN=smc PE=3 SV=1	PF07926	TPR/MLP1/MLP2-like protein	GO:0006606	protein import into nucleus	--	--	--	--	--	--
Cluster-15418.17004	0	39.6664	-7.5654	9.6034e-07	0.0003506	Cluster-15418.17004	1410	910321298	XP_013163576.1	1156	2.5e-123	PREDICTED: probable aspartate--tRNA ligase, cytoplasmic [Papilio xuthus]	--	--	--	--	--	K01876	DARS, aspS	aspartyl-tRNA synthetase	B7XHQ4	1399	2.3e-153	Probable aspartate--tRNA ligase, cytoplasmic OS=Enterocytozoon bieneusi (strain H348) OX=481877 GN=EBI_21705 PE=3 SV=1	PF01409//PF00152//PF01336	tRNA synthetases class II core domain (F)//tRNA synthetases class II (D, K and N)//OB-fold nucleic acid binding domain	GO:0043039//GO:0006418	tRNA aminoacylation//tRNA aminoacylation for protein translation	GO:0004812//GO:0000166//GO:0005524//GO:0003676//GO:0000049	aminoacyl-tRNA ligase activity//nucleotide binding//ATP binding//nucleic acid binding//tRNA binding	--	--	KOG0556	Aspartyl-tRNA synthetase
Cluster-288.0	0	26.3918	-6.9774	9.5654e-07	0.0003506	Cluster-288.0	486	910341150	XP_013174274.1	349	3.2e-30	PREDICTED: 60S ribosomal protein L17-like [Papilio xuthus]	--	--	--	--	--	--	--	--	Q3T025	273	2.9e-23	60S ribosomal protein L17 OS=Bos taurus OX=9913 GN=RPL17 PE=2 SV=3	PF00237	Ribosomal protein L22p/L17e	GO:0006412//GO:0042254	translation//ribosome biogenesis	GO:0003735	structural constituent of ribosome	GO:0005840	ribosome	KOG3353	60S ribosomal protein L22
Cluster-639.0	0	28.975	-7.1122	1.0358e-06	0.00037502	Cluster-639.0	1678	910317308	XP_013161422.1	466	3e-43	PREDICTED: ADP,ATP carrier protein 2-like [Papilio xuthus]	--	--	--	--	--	--	--	--	Q8SRA2	445	1.2e-42	ADP,ATP carrier protein 1 OS=Encephalitozoon cuniculi (strain GB-M1) OX=284813 GN=NTT1 PE=1 SV=1	PF03219	TLC ATP/ADP transporter	GO:0006810//GO:0006862	transport//nucleotide transport	GO:0005471	ATP:ADP antiporter activity	GO:0016021	integral component of membrane	--	--
Cluster-579.0	0	23.1137	-6.7866	1.0705e-06	0.00038356	Cluster-579.0	599	--	--	--	--	--	--	--	--	--	--	--	--	--	--	--	--	--	PF02025	Interleukin 5	GO:0007165//GO:0008283//GO:0040007//GO:0006955	signal transduction//cell population proliferation//growth//immune response	GO:0005137//GO:0008083	interleukin-5 receptor binding//growth factor activity	GO:0005576//GO:0005895	extracellular region//interleukin-5 receptor complex	--	--
Cluster-89.0	0	24.2404	-6.8553	1.0769e-06	0.00038356	Cluster-89.0	1583	910321574	XP_013163739.1	217	2.1e-14	PREDICTED: mechanosensitive ion channel protein 7-like [Papilio xuthus]	--	--	--	--	--	--	--	--	O14050	178	1e-11	Mechanosensitive ion channel protein Msy2 OS=Schizosaccharomyces pombe (strain 972 / ATCC 24843) OX=284812 GN=msy2 PE=1 SV=1	PF00924//PF06925	Mechanosensitive ion channel//Monogalactosyldiacylglycerol (MGDG) synthase	GO:0055085//GO:0009247	transmembrane transport//glycolipid biosynthetic process	GO:0016758	transferase activity, transferring hexosyl groups	GO:0016020	membrane	--	--
Cluster-15418.16459	81.1957	12.5563	2.6886	1.1613e-06	0.00040846	Cluster-15418.16459	484	--	--	--	--	--	--	--	--	--	--	--	--	--	--	--	--	--	--	--	--	--	--	--	--	--	--	--
Cluster-296.0	0	31.8079	-7.2469	1.1677e-06	0.00040846	Cluster-296.0	512	--	--	--	--	--	--	--	--	--	--	--	--	--	--	--	--	--	PF07163	Pex26 protein	GO:0045046	protein import into peroxisome membrane	GO:0044877	protein-containing complex binding	GO:0005779	integral component of peroxisomal membrane	--	--
Cluster-443.0	0	31.6187	-7.2381	1.1748e-06	0.00040846	Cluster-443.0	685	470240210	XP_004354096.1	316	3e-26	S60 ribosomal protein L13a [Cavenderia fasciculata]	--	--	--	--	--	K02872	RP-L13Ae, RPL13A	large subunit ribosomal protein L13Ae	Q27389	284	2.2e-24	60S ribosomal protein L13a OS=Caenorhabditis elegans OX=6239 GN=rpl-16 PE=2 SV=1	PF00572	Ribosomal protein L13	GO:0042254//GO:0006412	ribosome biogenesis//translation	GO:0003735	structural constituent of ribosome	GO:0005840	ribosome	KOG3204	60S ribosomal protein L13a
Cluster-15418.17860	0	37.1116	-7.4693	1.2507e-06	0.00042474	Cluster-15418.17860	416	910321334	XP_013163597.1	226	5e-16	PREDICTED: histone H2B-like [Papilio xuthus]	--	--	--	--	--	--	--	--	Q8SRE2	237	3.8e-19	Histone H2B OS=Encephalitozoon cuniculi (strain GB-M1) OX=284813 GN=HTB1 PE=1 SV=1	PF00125//PF03847	Core histone H2A/H2B/H3/H4//Transcription initiation factor TFIID subunit A	GO:0006352	DNA-templated transcription, initiation	GO:0003677	DNA binding	GO:0000786//GO:0005669	nucleosome//transcription factor TFIID complex	--	--
Cluster-224.0	0	24.8986	-6.8936	1.2432e-06	0.00042474	Cluster-224.0	665	--	--	--	--	--	--	--	--	--	--	--	--	--	Q8SWG8	124	7.7e-06	Spore wall protein ECU02_0150 OS=Encephalitozoon cuniculi (strain GB-M1) OX=284813 GN=ECU02_0150 PE=1 SV=1	--	--	--	--	--	--	--	--	--	--
Cluster-311.0	0	33.8572	-7.337	1.2506e-06	0.00042474	Cluster-311.0	1116	910319193	XP_013162446.1	1083	5.7e-115	PREDICTED: 60S ribosomal protein L3-like [Papilio xuthus]	--	--	--	--	--	K02925	RP-L3e, RPL3	large subunit ribosomal protein L3e	Q8SQI3	1110	6e-120	60S ribosomal protein L3 OS=Encephalitozoon cuniculi (strain GB-M1) OX=284813 GN=RPL3-1 PE=1 SV=1	PF00297	Ribosomal protein L3	GO:0006412//GO:0042254	translation//ribosome biogenesis	GO:0003735	structural constituent of ribosome	GO:0005840	ribosome	KOG0746	60S ribosomal protein L3 and related proteins
Cluster-508.0	0	33.3708	-7.3159	1.2732e-06	0.00042907	Cluster-508.0	751	--	--	--	--	--	--	--	--	--	--	--	--	--	--	--	--	--	PF03739	Lipopolysaccharide export system permease LptF/LptG	--	--	--	--	GO:0016021	integral component of membrane	--	--
Cluster-15418.10388	3546.09	1668.91	1.0871	1.3259e-06	0.0004434	Cluster-15418.10388	2570	--	--	--	--	--	--	--	--	--	--	--	--	--	--	--	--	--	PF06213	Cobalamin biosynthesis protein CobT	GO:0009236	cobalamin biosynthetic process	--	--	--	--	--	--
Cluster-15418.13641	92.5348	10.2435	3.1684	1.3561e-06	0.00045007	Cluster-15418.13641	1515	374923109	AFA26603.1	377	5.7e-33	cytochrome P450 V20 [Macrobrachium nipponense]	--	--	--	--	--	K15001	CYP4	cytochrome P450 family 4	Q5RCN6	307	1.1e-26	Cytochrome P450 4V2 OS=Pongo abelii OX=9601 GN=CYP4V2 PE=2 SV=1	PF00067//PF04145	Cytochrome P450//Ctr copper transporter family	GO:0006825//GO:0055114//GO:0035434	copper ion transport//oxidation-reduction process//copper ion transmembrane transport	GO:0005375//GO:0005506//GO:0016705//GO:0020037	copper ion transmembrane transporter activity//iron ion binding//oxidoreductase activity, acting on paired donors, with incorporation or reduction of molecular oxygen//heme binding	GO:0016021	integral component of membrane	--	--
Cluster-15418.1798	9.45077	191.538	-4.3021	1.3811e-06	0.00045164	Cluster-15418.1798	2722	1007793970	XP_015832856.1	2068	8.4e-229	PREDICTED: SCAN domain-containing protein 3-like [Nothobranchius furzeri]	LR131939.1	LR131939	218	6.82933e-108	Cottoperca gobio genome assembly, chromosome: 9	--	--	--	Q6R2W3	1185	2.9e-128	SCAN domain-containing protein 3 OS=Homo sapiens OX=9606 GN=ZBED9 PE=2 SV=1	PF02892//PF05699//PF03205	BED zinc finger//hAT family C-terminal dimerisation region//Molybdopterin guanine dinucleotide synthesis protein B	GO:0006777	Mo-molybdopterin cofactor biosynthetic process	GO:0046983//GO:0003677//GO:0005525	protein dimerization activity//DNA binding//GTP binding	--	--	--	--
Cluster-15418.2250	38.0348	183.941	-2.2684	1.3815e-06	0.00045164	Cluster-15418.2250	5049	1586331918	XP_028145459.1	1094	1.4e-115	uncharacterized protein LOC114339032 [Diabrotica virgifera virgifera]	--	--	--	--	--	--	--	--	--	--	--	--	PF17096//PF06372	Altered inheritance of mitochondria protein 3//Gemin6 protein	GO:0000245//GO:0051016	spliceosomal complex assembly//barbed-end actin filament capping	--	--	GO:0005634//GO:0030479	nucleus//actin cortical patch	--	--
Cluster-15418.18324	171.229	1452.88	-3.0821	1.4748e-06	0.0004786	Cluster-15418.18324	2420	1516429338	ROT64183.1	301	5.9e-24	hypothetical protein C7M84_017890 [Penaeus vannamei]	--	--	--	--	--	--	--	--	P98088	179	1.2e-11	Mucin-5AC OS=Homo sapiens OX=9606 GN=MUC5AC PE=1 SV=4	PF01607	Chitin binding Peritrophin-A domain	--	--	GO:0008061	chitin binding	GO:0005576	extracellular region	--	--
Cluster-12057.0	4.07225	55.901	-3.7742	1.5452e-06	0.00049773	Cluster-12057.0	1324	1536066094	XP_027221990.1	676	1.1e-67	uncharacterized protein LOC113814162 [Penaeus vannamei]	--	--	--	--	--	--	--	--	--	--	--	--	PF02744//PF15245	Galactose-1-phosphate uridyl transferase, C-terminal domain//Transcription cofactor vestigial-like protein 4	GO:0009117//GO:0006355//GO:0006012	nucleotide metabolic process//regulation of transcription, DNA-templated//galactose metabolic process	GO:0008108	UDP-glucose:hexose-1-phosphate uridylyltransferase activity	--	--	--	--
Cluster-678.0	0	31.2268	-7.2204	1.6092e-06	0.00051459	Cluster-678.0	837	--	--	--	--	--	--	--	--	--	--	--	--	--	--	--	--	--	--	--	--	--	--	--	--	--	--	--
Cluster-15418.1314	3.56599	63.2234	-4.1829	1.6271e-06	0.00051654	Cluster-15418.1314	2829	--	--	--	--	--	--	--	--	--	--	--	--	--	--	--	--	--	--	--	--	--	--	--	--	--	--	--
Cluster-12663.0	21.7225	282.432	-3.688	1.7127e-06	0.00053593	Cluster-12663.0	2616	1536089500	XP_027234478.1	333	1.2e-27	mucin-5AC-like [Penaeus vannamei]	--	--	--	--	--	--	--	--	--	--	--	--	PF06109	Haemolysin E (HlyE)	GO:0009405//GO:0044179	pathogenesis//hemolysis in other organism	--	--	--	--	--	--
Cluster-15418.8580	14566.3	6976.66	1.062	1.7059e-06	0.00053593	Cluster-15418.8580	1271	1536092067	XP_027235869.1	1214	4.2e-130	lysosomal aspartic protease-like [Penaeus vannamei]	--	--	--	--	--	K01379	CTSD	cathepsin D	Q03168	843	6.2e-89	Lysosomal aspartic protease OS=Aedes aegypti OX=7159 GN=AAEL006169 PE=1 SV=2	--	--	--	--	--	--	--	--	KOG1339	Aspartyl protease
Cluster-15418.12743	188.892	713.639	-1.9162	1.801e-06	0.00055958	Cluster-15418.12743	1457	--	--	--	--	--	--	--	--	--	--	--	--	--	--	--	--	--	--	--	--	--	--	--	--	--	--	--
Cluster-15418.12043	13963.8	5807.28	1.2657	1.8551e-06	0.00057232	Cluster-15418.12043	3152	829489632	AKL71620.1	1378	1e-148	juvenile hormone epoxide hydrolase [Macrobrachium rosenbergii]	KM886343.1	KM886343	922	0	Macrobrachium rosenbergii juvenile hormone epoxide hydrolase (JHEH) mRNA, complete cds	K10719	JHEH	juvenile hormone epoxide hydrolase	P04068	636	1.6e-64	Epoxide hydrolase 1 OS=Oryctolagus cuniculus OX=9986 GN=EPHX1 PE=1 SV=2	PF06449//PF05681	Mitochondrial domain of unknown function (DUF1082)//Fumarate hydratase (Fumerase)	--	--	GO:0016829	lyase activity	GO:0016021//GO:0005739	integral component of membrane//mitochondrion	KOG2565	Predicted hydrolases or acyltransferases (alpha/beta hydrolase superfamily)
Cluster-10845.0	252.523	47.2089	2.4214	1.9403e-06	0.00059441	Cluster-10845.0	3382	--	--	--	--	--	--	--	--	--	--	--	--	--	--	--	--	--	PF06682	SOCE-associated regulatory factor of calcium homoeostasis	GO:2001256	regulation of store-operated calcium entry	--	--	GO:0030176	integral component of endoplasmic reticulum membrane	--	--
Cluster-13135.0	25.6771	0.282382	6.3893	2.0376e-06	0.00061989	Cluster-13135.0	1712	--	--	--	--	--	--	--	--	--	--	--	--	--	--	--	--	--	--	--	--	--	--	--	--	--	--	--
Cluster-147.0	0	35.4084	-7.4015	2.2955e-06	0.00069354	Cluster-147.0	658	1536057503	XP_027217379.1	139	9.8e-06	uncharacterized protein LOC113809903 [Penaeus vannamei]	--	--	--	--	--	--	--	--	--	--	--	--	PF06083//PF08683//PF00341	Interleukin-17//Microtubule-binding calmodulin-regulated spectrin-associated//PDGF/VEGF domain	GO:0040007//GO:0007165//GO:0008283	growth//signal transduction//cell population proliferation	GO:0008083//GO:0005125//GO:0008017	growth factor activity//cytokine activity//microtubule binding	GO:0045298//GO:0016020//GO:0005576	tubulin complex//membrane//extracellular region	--	--
Cluster-538.0	0	22.601	-6.7539	2.3862e-06	0.000716	Cluster-538.0	1616	--	--	--	--	--	--	--	--	--	--	--	--	--	--	--	--	--	PF05793	Transcription initiation factor IIF, alpha subunit (TFIIF-alpha)	GO:0032968//GO:0006367	positive regulation of transcription elongation from RNA polymerase II promoter//transcription initiation from RNA polymerase II promoter	GO:0003677	DNA binding	GO:0005634	nucleus	--	--
Cluster-15418.6052	1460.73	632.426	1.2074	2.6058e-06	0.00077658	Cluster-15418.6052	1684	1536060377	XP_027218916.1	865	1.6e-89	LOW QUALITY PROTEIN: peroxiredoxin-like 2A [Penaeus vannamei]	--	--	--	--	--	--	--	--	Q5ZI34	481	7.8e-47	Peroxiredoxin-like 2A OS=Gallus gallus OX=9031 GN=PRXL2A PE=2 SV=2	PF13911	AhpC/TSA antioxidant enzyme	GO:0055114	oxidation-reduction process	--	--	--	--	--	--
Cluster-16464.1	85.6593	7.08711	3.5972	3.0303e-06	0.00089698	Cluster-16464.1	2652	1516434806	ROT68871.1	604	4.7e-59	putative armadillo repeat-containing protein 4 [Penaeus vannamei]	--	--	--	--	--	--	--	--	B2RY50	285	6.6e-24	Armadillo repeat-containing protein 4 OS=Mus musculus OX=10090 GN=Armc4 PE=1 SV=1	PF02985//PF00514	HEAT repeat//Armadillo/beta-catenin-like repeat	--	--	GO:0005515	protein binding	--	--	--	--
Cluster-600.0	0	23.0219	-6.7812	3.1127e-06	0.00091519	Cluster-600.0	1071	--	--	--	--	--	--	--	--	--	--	--	--	--	--	--	--	--	--	--	--	--	--	--	--	--	--	--
Cluster-15418.5309	175.836	39.2623	2.162	3.1759e-06	0.00092755	Cluster-15418.5309	1725	1536083662	XP_027231329.1	1536	2.6e-167	methyl farnesoate epoxidase-like [Penaeus vannamei]	--	--	--	--	--	--	--	--	Q6R7M4	827	6e-87	Methyl farnesoate epoxidase OS=Diploptera punctata OX=6984 GN=CYP15A1 PE=1 SV=1	PF00067	Cytochrome P450	GO:0055114	oxidation-reduction process	GO:0020037//GO:0005506//GO:0016705	heme binding//iron ion binding//oxidoreductase activity, acting on paired donors, with incorporation or reduction of molecular oxygen	--	--	--	--
Cluster-15418.8801	4844.47	569.124	3.0897	3.41e-06	0.00098193	Cluster-15418.8801	2206	1067071698	XP_018019266.1	1445	1.2e-156	PREDICTED: retinoid-inducible serine carboxypeptidase-like [Hyalella azteca]	--	--	--	--	--	K09646	SCPEP1	serine carboxypeptidase 1	Q920A5	747	1.5e-77	Retinoid-inducible serine carboxypeptidase OS=Mus musculus OX=10090 GN=Scpep1 PE=1 SV=2	PF00450	Serine carboxypeptidase	GO:0006508	proteolysis	GO:0004185	serine-type carboxypeptidase activity	--	--	KOG1283	Serine carboxypeptidases
Cluster-2426.2	6.60231	58.2978	-3.1256	3.3987e-06	0.00098193	Cluster-2426.2	1925	557718	AAA50456.1	550	6.3e-53	gag, pol and env protein precursor [Caenorhabditis elegans]	--	--	--	--	--	--	--	--	P04323	469	2.2e-45	Retrovirus-related Pol polyprotein from transposon 17.6 OS=Drosophila melanogaster OX=7227 GN=pol PE=4 SV=1	PF08120	Tamulustoxin family	GO:0006810//GO:0009405	transport//pathogenesis	GO:0090729//GO:0019870	toxin activity//potassium channel inhibitor activity	GO:0005576	extracellular region	--	--
Cluster-776.0	0	35.7264	-7.4144	3.4293e-06	0.00098193	Cluster-776.0	505	910321488	XP_013163688.1	402	2.4e-36	PREDICTED: 40S ribosomal protein S8-B-like [Papilio xuthus]	--	--	--	--	--	K02995	RP-S8e, RPS8	small subunit ribosomal protein S8e	O14049	354	1.2e-32	40S ribosomal protein S8-A OS=Schizosaccharomyces pombe (strain 972 / ATCC 24843) OX=284812 GN=rps801 PE=3 SV=1	--	--	--	--	--	--	--	--	KOG3283	40S ribosomal protein S8
Cluster-15418.11553	312.313	1264.85	-2.0164	3.4998e-06	0.00099559	Cluster-15418.11553	5636	1536067969	XP_027222959.1	1197	1.7e-127	dnaJ homolog subfamily C member 22-like [Penaeus vannamei]	--	--	--	--	--	K19370	DNAJC22	DnaJ homolog subfamily C member 22	A9ULE9	368	3.3e-33	DnaJ homolog subfamily C member 22 OS=Xenopus tropicalis OX=8364 GN=dnajc22 PE=2 SV=1	--	--	--	--	--	--	--	--	KOG0714	Molecular chaperone (DnaJ superfamily)
Cluster-531.0	0	22.6278	-6.7555	3.6185e-06	0.0010227	Cluster-531.0	1367	910312237	XP_013168597.1	753	1.3e-76	PREDICTED: uncharacterized protein LOC106118479 [Papilio xuthus]	--	--	--	--	--	--	--	--	--	--	--	--	PF07690	Major Facilitator Superfamily	GO:0055085	transmembrane transport	GO:0022857	transmembrane transporter activity	--	--	--	--
Cluster-91.0	0	26.3597	-6.9759	3.7623e-06	0.0010566	Cluster-91.0	481	954499517	KRZ28209.1	366	3.4e-32	60S ribosomal protein L21 [Trichinella pseudospiralis]	--	--	--	--	--	K02889	RP-L21e, RPL21	large subunit ribosomal protein L21e	Q8SRW8	397	1.2e-37	60S ribosomal protein L21 OS=Encephalitozoon cuniculi (strain GB-M1) OX=284813 GN=RPL21 PE=3 SV=1	PF09201//PF01157	SRX, signal recognition particle receptor alpha subunit//Ribosomal protein L21e	GO:0006412//GO:0042254	translation//ribosome biogenesis	GO:0005515//GO:0003735	protein binding//structural constituent of ribosome	GO:0005840	ribosome	KOG1732	60S ribosomal protein L21
Cluster-15418.17873	2.58481	93.351	-5.163	3.9821e-06	0.0011112	Cluster-15418.17873	2034	186696079	ACC86854.1	340	1.5e-28	C-type lectin-like domain-containing protein PtLP [Portunus trituberculatus]	--	--	--	--	--	--	--	--	--	--	--	--	--	--	--	--	--	--	--	--	--	--
Cluster-15418.207	157.553	565.406	-1.841	4.4431e-06	0.0012319	Cluster-15418.207	3530	1536084611	XP_027231850.1	1702	3e-186	uncharacterized protein LOC113823423 [Penaeus vannamei]	--	--	--	--	--	--	--	--	Q1LUQ4	154	1.4e-08	Major facilitator superfamily domain-containing protein 6-A OS=Danio rerio OX=7955 GN=mfsd6a PE=3 SV=1	PF01306//PF03825//PF06667//PF07690	LacY proton/sugar symporter//Nucleoside H+ symporter//Phage shock protein B//Major Facilitator Superfamily	GO:0006355//GO:0009271//GO:0008643//GO:0055085//GO:0015858	regulation of transcription, DNA-templated//phage shock//carbohydrate transport//transmembrane transport//nucleoside transport	GO:0005337//GO:0005351//GO:0022857	nucleoside transmembrane transporter activity//carbohydrate:proton symporter activity//transmembrane transporter activity	GO:0016020//GO:0016021	membrane//integral component of membrane	--	--
Cluster-15418.7920	314.728	726.246	-1.207	4.6319e-06	0.0012699	Cluster-15418.7920	904	913316455	XP_013189168.1	202	6.6e-13	PREDICTED: SET and MYND domain-containing protein 4-like [Amyelois transitella]	--	--	--	--	--	--	--	--	Q9CWR2	135	5.5e-07	Histone-lysine N-methyltransferase SMYD3 OS=Mus musculus OX=10090 GN=Smyd3 PE=2 SV=1	PF00856//PF05563	SET domain//Salmonella plasmid virulence protein SpvD	GO:0009405	pathogenesis	GO:0005515	protein binding	--	--	KOG2084	Predicted histone tail methylase containing SET domain
Cluster-581.0	0	33.5542	-7.3241	4.638e-06	0.0012699	Cluster-581.0	736	910329644	XP_013168087.1	613	1.2e-60	PREDICTED: 60S ribosomal protein L10-like [Papilio xuthus]	--	--	--	--	--	K02866	RP-L10e, RPL10	large subunit ribosomal protein L10e	Q8SR96	592	4.6e-60	60S ribosomal protein L10 OS=Encephalitozoon cuniculi (strain GB-M1) OX=284813 GN=RPL10 PE=1 SV=1	PF00252	Ribosomal protein L16p/L10e	GO:0042254//GO:0006412	ribosome biogenesis//translation	GO:0003735	structural constituent of ribosome	GO:0005840	ribosome	KOG0857	60s ribosomal protein L10
Cluster-15418.16695	19.4021	0	6.9352	4.9592e-06	0.0013494	Cluster-15418.16695	1059	1561993305	RXG56477.1	477	1e-44	EF-hand calcium-binding domain-containing protein 1 [Armadillidium vulgare]	--	--	--	--	--	--	--	--	Q32L26	439	3.6e-42	EF-hand calcium-binding domain-containing protein 1 OS=Bos taurus OX=9913 GN=EFCAB1 PE=2 SV=1	PF10591//PF13202//PF13405//PF13499//PF00036//PF12763//PF00404	Secreted protein acidic and rich in cysteine Ca binding region//EF hand//EF-hand domain//EF-hand domain pair//EF hand//Cytoskeletal-regulatory complex EF hand//Dockerin type I domain	GO:0005975//GO:0000272	carbohydrate metabolic process//polysaccharide catabolic process	GO:0005515//GO:0004553//GO:0005509	protein binding//hydrolase activity, hydrolyzing O-glycosyl compounds//calcium ion binding	--	--	--	--
Cluster-15418.9372	2355	1.41335	10.7	5.012e-06	0.0013554	Cluster-15418.9372	653	--	--	--	--	--	--	--	--	--	--	--	--	--	--	--	--	--	PF01080	Presenilin	GO:0016485	protein processing	GO:0004190	aspartic-type endopeptidase activity	GO:0016021	integral component of membrane	--	--
Cluster-15418.6469	1839.09	849.784	1.1139	5.2415e-06	0.0014087	Cluster-15418.6469	4388	1067085525	XP_018026689.1	624	3.8e-61	PREDICTED: cytochrome P450 2L1-like [Hyalella azteca]	EF364557.1	EF364557	66	3.46742e-23	Macrobrachium rosenbergii clone 77 microsatellite sequence	--	--	--	Q27712	522	3.6e-51	Cytochrome P450 2L1 OS=Panulirus argus OX=6737 GN=CYP2L1 PE=1 SV=1	PF00067	Cytochrome P450	GO:0055114	oxidation-reduction process	GO:0016705//GO:0005506//GO:0020037	oxidoreductase activity, acting on paired donors, with incorporation or reduction of molecular oxygen//iron ion binding//heme binding	--	--	--	--
Cluster-15418.8779	2037.78	519.388	1.9725	5.326e-06	0.0014227	Cluster-15418.8779	2835	1536045250	XP_027210834.1	1159	2.2e-123	uncharacterized protein LOC113804202 [Penaeus vannamei]	--	--	--	--	--	--	--	--	Q8BTN6	285	7e-24	Leukocyte receptor cluster member 9 OS=Mus musculus OX=10090 GN=Leng9 PE=2 SV=1	PF00642//PF03127	Zinc finger C-x8-C-x5-C-x3-H type (and similar)//GAT domain	GO:0006886	intracellular protein transport	GO:0046872	metal ion binding	--	--	--	--
Cluster-470.0	0	25.7935	-6.9445	5.5507e-06	0.0014737	Cluster-470.0	563	910335693	XP_013171327.1	448	1.2e-41	PREDICTED: 40S ribosomal protein S5-like [Papilio xuthus]	--	--	--	--	--	K02989	RP-S5e, RPS5	small subunit ribosomal protein S5e	Q8SS72	491	1.8e-48	40S ribosomal protein S5 OS=Encephalitozoon cuniculi (strain GB-M1) OX=284813 GN=RPS5 PE=1 SV=2	--	--	--	--	--	--	--	--	KOG3291	Ribosomal protein S7
Cluster-533.0	0	20.8654	-6.6387	5.7549e-06	0.0015188	Cluster-533.0	1375	910335511	XP_013171222.1	934	1.3e-97	PREDICTED: vacuolar transporter chaperone 4-like [Papilio xuthus]	--	--	--	--	--	--	--	--	P47075	599	1.3e-60	Vacuolar transporter chaperone 4 OS=Saccharomyces cerevisiae (strain ATCC 204508 / S288c) OX=559292 GN=VTC4 PE=1 SV=2	--	--	--	--	--	--	--	--	KOG4580	Component of vacuolar transporter chaperone (Vtc) involved in vacuole fusion
Cluster-381.0	0	24.1169	-6.8474	6.1333e-06	0.0016089	Cluster-381.0	523	910349571	XP_013178815.1	288	4.1e-23	PREDICTED: 60S ribosomal protein L12-like [Papilio xuthus]	--	--	--	--	--	K02870	RP-L12e, RPL12	large subunit ribosomal protein L12e	Q8SR84	334	2.7e-30	60S ribosomal protein L12 OS=Encephalitozoon cuniculi (strain GB-M1) OX=284813 GN=RPL12 PE=1 SV=1	PF00298	Ribosomal protein L11, RNA binding domain	GO:0042254//GO:0006412	ribosome biogenesis//translation	GO:0003735	structural constituent of ribosome	GO:0005840	ribosome	KOG0886	40S ribosomal protein S2
Cluster-15418.15439	2201.31	867.192	1.3442	6.3942e-06	0.0016674	Cluster-15418.15439	4363	1536080332	XP_027229551.1	1351	1.9e-145	glucose-6-phosphate exchanger SLC37A2-like [Penaeus vannamei]	--	--	--	--	--	K13783	SLC37A1_2	MFS transporter, OPA family, solute carrier family 37 (glycerol-3-phosphate transporter), member 1/2	Q7SY29	1096	9.8e-118	Glucose-6-phosphate exchanger SLC37A2 OS=Danio rerio OX=7955 GN=slc37a2 PE=2 SV=1	PF00083//PF07690//PF03137//PF05038	Sugar (and other) transporter//Major Facilitator Superfamily//Organic Anion Transporter Polypeptide (OATP) family//Cytochrome Cytochrome b558 alpha-subunit	GO:0055085	transmembrane transport	GO:0022857//GO:0020037	transmembrane transporter activity//heme binding	GO:0016021//GO:0016020	integral component of membrane//membrane	KOG2533	Permease of the major facilitator superfamily
Cluster-15418.10436	15800.4	6550.97	1.2702	6.5878e-06	0.0017077	Cluster-15418.10436	3455	1536056950	XP_027217083.1	1086	7.9e-115	uncharacterized protein LOC113809635 isoform X2 [Penaeus vannamei]	--	--	--	--	--	--	--	--	--	--	--	--	PF11629//PF01189	C terminal SARAH domain of Mst1//16S rRNA methyltransferase RsmB/F	GO:0016310//GO:0009069	phosphorylation//serine family amino acid metabolic process	GO:0004674//GO:0008168	protein serine/threonine kinase activity//methyltransferase activity	--	--	--	--
Cluster-15418.16574	912.692	2761.5	-1.5964	6.8982e-06	0.0017597	Cluster-15418.16574	7341	1536069047	XP_027223546.1	1708	1.3e-186	serine/threonine-protein phosphatase 6 regulatory ankyrin repeat subunit C-like [Penaeus vannamei]	--	--	--	--	--	--	--	--	Q02357	404	2.9e-37	Ankyrin-1 OS=Mus musculus OX=10090 GN=Ank1 PE=1 SV=2	PF01250//PF02402//PF00023//PF13606	Ribosomal protein S6//Lysis protein//Ankyrin repeat//Ankyrin repeat	GO:0042254//GO:0006412//GO:0009405//GO:0019835	ribosome biogenesis//translation//pathogenesis//cytolysis	GO:0005515//GO:0019843//GO:0003735	protein binding//rRNA binding//structural constituent of ribosome	GO:0005840//GO:0019867	ribosome//outer membrane	--	--
Cluster-15418.4165	2103.76	567.772	1.8897	6.9087e-06	0.0017597	Cluster-15418.4165	1267	1536098998	XP_027239591.1	983	2.5e-103	uncharacterized protein LOC113830588 isoform X1 [Penaeus vannamei]	--	--	--	--	--	--	--	--	--	--	--	--	PF08702//PF09177//PF00193//PF05791//PF06005//PF06160//PF07926//PF13851	Fibrinogen alpha/beta chain family//Syntaxin 6, N-terminal//Extracellular link domain//Bacillus haemolytic enterotoxin (HBL)//Cell division protein ZapB//Septation ring formation regulator, EzrA//TPR/MLP1/MLP2-like protein//Growth-arrest specific micro-tubule binding	GO:0048193//GO:0043093//GO:0007155//GO:0007165//GO:0000921//GO:0006606//GO:0009405//GO:0048870//GO:0030168//GO:0090529//GO:0051258	Golgi vesicle transport//FtsZ-dependent cytokinesis//cell adhesion//signal transduction//septin ring assembly//protein import into nucleus//pathogenesis//cell motility//platelet activation//cell septum assembly//protein polymerization	GO:0005102//GO:0005540	signaling receptor binding//hyaluronic acid binding	GO:0031514//GO:0005577//GO:0005737//GO:0016020//GO:0016021//GO:0005940	motile cilium//fibrinogen complex//cytoplasm//membrane//integral component of membrane//septin ring	--	--
Cluster-703.0	0	18.5972	-6.4726	6.8499e-06	0.0017597	Cluster-703.0	1651	910343584	XP_013175568.1	363	2.6e-31	PREDICTED: uncharacterized transmembrane protein DDB_G0289901-like [Papilio xuthus]	--	--	--	--	--	--	--	--	O22841	183	2.7e-12	Endochitinase At2g43620 OS=Arabidopsis thaliana OX=3702 GN=At2g43620 PE=3 SV=1	PF00182	Chitinase class I	GO:0016998//GO:0006032	cell wall macromolecule catabolic process//chitin catabolic process	GO:0004568	chitinase activity	--	--	--	--
Cluster-15418.11726	61.786	9.08169	2.7664	6.9546e-06	0.0017611	Cluster-15418.11726	657	--	--	--	--	--	--	--	--	--	--	--	--	--	--	--	--	--	--	--	--	--	--	--	--	--	--	--
Cluster-13701.0	154.549	342.057	-1.1458	7.0678e-06	0.0017767	Cluster-13701.0	3735	1536038486	XP_027222506.1	1002	4.7e-105	G1/S-specific cyclin-D2-like [Penaeus vannamei]	--	--	--	--	--	K10151	CCND2	cyclin D2	P53782	466	9.5e-45	G1/S-specific cyclin-D2 OS=Xenopus laevis OX=8355 GN=ccnd2 PE=2 SV=1	PF02984//PF09088	Cyclin, C-terminal domain//MIF4G like	GO:0016070	RNA metabolic process	--	--	GO:0042025	host cell nucleus	KOG0656	G1/S-specific cyclin D
Cluster-349.0	0	20.0656	-6.582	7.0973e-06	0.0017767	Cluster-349.0	1272	--	--	--	--	--	KT361660.1	KT361660	80	1.6283e-31	Trachelolophos quadrinucleatus isolate YY2012112308 small subunit ribosomal RNA gene, partial sequence	--	--	--	--	--	--	--	--	--	--	--	--	--	--	--	--	--
Cluster-15418.10340	27828.9	9180.05	1.6	7.7972e-06	0.0019408	Cluster-15418.10340	2196	1536091992	XP_027235828.1	156	3.5e-07	uncharacterized protein LOC113827132 [Penaeus vannamei]	--	--	--	--	--	--	--	--	--	--	--	--	--	--	--	--	--	--	--	--	--	--
Cluster-15418.17527	1.85275	52.1832	-4.9852	7.9374e-06	0.0019646	Cluster-15418.17527	1093	1536047720	XP_027212147.1	449	1.8e-41	uncharacterized protein LOC113805355 [Penaeus vannamei]	--	--	--	--	--	--	--	--	--	--	--	--	--	--	--	--	--	--	--	--	--	--
Cluster-15418.9367	92.044	30.5095	1.5907	7.9918e-06	0.0019669	Cluster-15418.9367	563	--	--	--	--	--	--	--	--	--	--	--	--	--	--	--	--	--	--	--	--	--	--	--	--	--	--	--
Cluster-15418.16821	0	25.3367	-6.9185	8.3311e-06	0.002039	Cluster-15418.16821	468	290998589	XP_002681863.1	156	7.4e-08	hypothetical protein NAEGRDRAFT_82958 [Naegleria gruberi]	--	--	--	--	--	K10802	HMGB1	high mobility group protein B1	O54879	127	2.4e-06	High mobility group protein B3 OS=Mus musculus OX=10090 GN=Hmgb3 PE=1 SV=3	PF03842	Silicon transporter	GO:0015708	silicic acid import across plasma membrane	--	--	--	--	KOG0381	HMG box-containing protein
Cluster-10954.0	29.251	405.125	-3.787	8.7275e-06	0.0021241	Cluster-10954.0	1516	1536100564	XP_027207179.1	838	2e-86	uncharacterized protein LOC113800584 [Penaeus vannamei]	--	--	--	--	--	--	--	--	--	--	--	--	PF08184	Cuticle protein 7 isoform family	--	--	GO:0042302	structural constituent of cuticle	--	--	--	--
Cluster-558.0	0	25.6251	-6.9348	8.8096e-06	0.0021323	Cluster-558.0	731	910314872	XP_013181671.1	618	3.1e-61	PREDICTED: 60S ribosomal protein L15-like [Papilio xuthus]	XR_003607205.1	XR_003607205	44	9.43056e-12	PREDICTED: Eumetopias jubatus 60S ribosomal protein L15 pseudogene (LOC114198894), misc_RNA	K02877	RP-L15e, RPL15	large subunit ribosomal protein L15e	P30736	552	2e-55	60S ribosomal protein L15 OS=Chironomus tentans OX=7153 GN=RpL15 PE=3 SV=3	PF00827	Ribosomal L15	GO:0042254//GO:0006412	ribosome biogenesis//translation	GO:0003735	structural constituent of ribosome	GO:0005840	ribosome	KOG1678	60s ribosomal protein L15
Cluster-15418.16828	60.9501	444.894	-2.8598	9.1567e-06	0.0022041	Cluster-15418.16828	2404	--	--	--	--	--	--	--	--	--	--	--	--	--	--	--	--	--	--	--	--	--	--	--	--	--	--	--
Cluster-471.0	0	21.7601	-6.6992	9.3185e-06	0.0022308	Cluster-471.0	1803	910314982	XP_013181735.1	533	5.5e-51	PREDICTED: ABC transporter B family member 5-like [Papilio xuthus]	--	--	--	--	--	K05661	ABCB6	ATP-binding cassette, subfamily B (MDR/TAP), member 6	Q4HVU7	396	6e-37	Iron-sulfur clusters transporter ATM1, mitochondrial OS=Gibberella zeae (strain PH-1 / ATCC MYA-4620 / FGSC 9075 / NRRL 31084) OX=229533 GN=ATM1 PE=3 SV=1	PF00006//PF13304//PF00005//PF01580//PF00664//PF03193//PF01926//PF02367	ATP synthase alpha/beta family, nucleotide-binding domain//AAA domain, putative AbiEii toxin, Type IV TA system//ABC transporter//FtsK/SpoIIIE family//ABC transporter transmembrane region//RsgA GTPase//50S ribosome-binding GTPase//Threonylcarbamoyl adenosine biosynthesis protein TsaE	GO:0006810//GO:0002949//GO:0055085	transport//tRNA threonylcarbamoyladenosine modification//transmembrane transport	GO:0003677//GO:0003924//GO:0016887//GO:0005524//GO:0042626//GO:0000166//GO:0005525	DNA binding//GTPase activity//ATPase activity//ATP binding//ATPase-coupled transmembrane transporter activity//nucleotide binding//GTP binding	GO:0016021	integral component of membrane	KOG0057	Mitochondrial Fe/S cluster exporter, ABC superfamily
Cluster-15418.11951	175.545	391.919	-1.1579	9.4317e-06	0.0022456	Cluster-15418.11951	3228	1536073730	XP_027226055.1	161	1.3e-07	protein split ends-like [Penaeus vannamei]	--	--	--	--	--	--	--	--	--	--	--	--	PF07716//PF04136//PF07163//PF01272//PF00432//PF00170//PF01496//PF01548	Basic region leucine zipper//Sec34-like family//Pex26 protein//Transcription elongation factor, GreA/GreB, C-term//Prenyltransferase and squalene oxidase repeat//bZIP transcription factor//V-type ATPase 116kDa subunit family//Transposase	GO:0006313//GO:0006355//GO:0032784//GO:1902600//GO:0045046//GO:0006886	transposition, DNA-mediated//regulation of transcription, DNA-templated//regulation of DNA-templated transcription, elongation//proton transmembrane transport//protein import into peroxisome membrane//intracellular protein transport	GO:0004803//GO:0003677//GO:0003824//GO:0015078//GO:0003700//GO:0044877	transposase activity//DNA binding//catalytic activity//proton transmembrane transporter activity//DNA-binding transcription factor activity//protein-containing complex binding	GO:0016020//GO:0033179//GO:0005801//GO:0005779//GO:0005667	membrane//proton-transporting V-type ATPase, V0 domain//cis-Golgi network//integral component of peroxisomal membrane//transcription regulator complex	--	--
Cluster-15418.9825	112.801	368.318	-1.7023	9.5368e-06	0.0022527	Cluster-15418.9825	604	--	--	--	--	--	--	--	--	--	--	--	--	--	--	--	--	--	--	--	--	--	--	--	--	--	--	--
Cluster-585.0	0	21.2603	-6.6654	9.5644e-06	0.0022527	Cluster-585.0	602	910313215	XP_013173974.1	308	2.3e-25	PREDICTED: 40S ribosomal protein S6-like [Papilio xuthus]	--	--	--	--	--	K02991	RP-S6e, RPS6	small subunit ribosomal protein S6e	Q8SRY0	332	5.3e-30	40S ribosomal protein S6 OS=Encephalitozoon cuniculi (strain GB-M1) OX=284813 GN=RPS6 PE=3 SV=2	PF01092	Ribosomal protein S6e	GO:0042254//GO:0006412	ribosome biogenesis//translation	GO:0003735	structural constituent of ribosome	GO:0005840	ribosome	KOG1646	40S ribosomal protein S6
Cluster-15418.14105	444.767	57.3002	2.9573	9.6344e-06	0.0022529	Cluster-15418.14105	2871	1536082172	XP_027230534.1	1288	2.5e-138	sodium-coupled monocarboxylate transporter 1-like [Penaeus vannamei]	--	--	--	--	--	K14388	SLC5A8_12, SMCT	solute carrier family 5 (sodium-coupled monocarboxylate transporter), member 8/12	Q8N695	791	1.5e-82	Sodium-coupled monocarboxylate transporter 1 OS=Homo sapiens OX=9606 GN=SLC5A8 PE=1 SV=2	PF06369//PF00474	Sea anemone cytotoxic protein//Sodium:solute symporter family	GO:0006810//GO:0006812//GO:0055085//GO:0052331//GO:0046931	transport//cation transport//transmembrane transport//hemolysis in other organism involved in symbiotic interaction//pore complex assembly	GO:0015267//GO:0022857	channel activity//transmembrane transporter activity	GO:0016020//GO:0046930	membrane//pore complex	KOG2349	Na+:iodide/myo-inositol/multivitamin symporters
Cluster-525.0	0	31.0795	-7.2134	9.6681e-06	0.0022529	Cluster-525.0	550	209738342	ACI70040.1	428	2.5e-39	60S ribosomal protein L11 [Salmo salar]	--	--	--	--	--	K02868	RP-L11e, RPL11	large subunit ribosomal protein L11e	Q8SSG9	441	1.1e-42	60S ribosomal protein L11 OS=Encephalitozoon cuniculi (strain GB-M1) OX=284813 GN=RPL11 PE=1 SV=2	PF01304	Gas vesicles protein GVPc repeated domain	GO:0031412	gas vesicle organization	--	--	GO:0031411	gas vesicle	KOG0397	60S ribosomal protein L11
Cluster-698.0	0	21.219	-6.6627	9.8211e-06	0.0022765	Cluster-698.0	395	694524423	XP_009492149.1	211	2.6e-14	50S ribosomal protein L26e [Fonticula alba]	--	--	--	--	--	K02898	RP-L26e, RPL26	large subunit ribosomal protein L26e	O26122	213	2.2e-16	50S ribosomal protein L24 OS=Methanothermobacter thermautotrophicus (strain ATCC 29096 / DSM 1053 / JCM 10044 / NBRC 100330 / Delta H) OX=187420 GN=rpl24 PE=3 SV=1	PF16906	Ribosomal proteins L26 eukaryotic, L24P archaeal	GO:0006412//GO:0042254	translation//ribosome biogenesis	GO:0003735	structural constituent of ribosome	GO:0005840//GO:0015934	ribosome//large ribosomal subunit	KOG3401	60S ribosomal protein L26
Cluster-15954.0	69.7358	0.854555	6.3518	1.0496e-05	0.0023948	Cluster-15954.0	648	--	--	--	--	--	--	--	--	--	--	--	--	--	--	--	--	--	PF06112	Gammaherpesvirus capsid protein	--	--	--	--	GO:0019028	viral capsid	--	--
Cluster-503.0	0	17.6954	-6.4012	1.045e-05	0.0023948	Cluster-503.0	868	--	--	--	--	--	--	--	--	--	--	--	--	--	--	--	--	--	PF08066	PMC2NT (NUC016) domain	GO:0006396	RNA processing	--	--	GO:0000176	nuclear exosome (RNase complex)	--	--
Cluster-68.0	0	27.6034	-7.0423	1.0479e-05	0.0023948	Cluster-68.0	1292	910316936	XP_013182814.1	1701	1.4e-186	PREDICTED: tubulin alpha chain [Papilio xuthus]	BT077656.1	BT077656	114	2.08065e-50	Lepeophtheirus salmonis Pacific form clone lsal-evj-503-236 Tubulin alpha-1C chain putative mRNA, complete cds	K07374	TUBA	tubulin alpha	Q8SRI6	1678	9.5e-186	Tubulin alpha chain OS=Encephalitozoon cuniculi (strain GB-M1) OX=284813 GN=TUB1 PE=3 SV=1	PF00091	Tubulin/FtsZ family, GTPase domain	--	--	GO:0003924	GTPase activity	--	--	KOG1376	Alpha tubulin
Cluster-749.0	0	19.1474	-6.5148	1.0913e-05	0.0024771	Cluster-749.0	570	910313121	XP_013173405.1	313	5.6e-26	PREDICTED: myosin regulatory light chain 12A-like [Papilio xuthus]	--	--	--	--	--	K12753	MYL5	myosin regulatory light chain 5	P07461	253	7.2e-21	Myosin regulatory light chain, smooth muscle OS=Halocynthia roretzi OX=7729 PE=1 SV=1	PF13405//PF13499//PF00036	EF-hand domain//EF-hand domain pair//EF hand	--	--	GO:0005509	calcium ion binding	--	--	KOG0031	Myosin regulatory light chain, EF-Hand protein superfamily
Cluster-15418.10987	24800.5	10335.9	1.2627	1.0996e-05	0.002483	Cluster-15418.10987	3386	28971815	BAC65419.1	946	1.3e-98	cathepsin B [Pandalus borealis]	DQ019863.1	DQ019863	98	4.34171e-41	Macrobrachium rosenbergii clone Prk8E/1 microsatellite sequence	K01363	CTSB	cathepsin B	P07688	621	9.2e-63	Cathepsin B OS=Bos taurus OX=9913 GN=CTSB PE=1 SV=5	PF00112//PF08127	Papain family cysteine protease//Peptidase family C1 propeptide	GO:0050790//GO:0006508	regulation of catalytic activity//proteolysis	GO:0004197//GO:0008234	cysteine-type endopeptidase activity//cysteine-type peptidase activity	--	--	KOG1543	Cysteine proteinase Cathepsin L
Cluster-167.0	0	20.9602	-6.6449	1.1114e-05	0.0024969	Cluster-167.0	716	910315266	XP_013181898.1	602	2.2e-59	PREDICTED: 40S ribosomal protein S0-like [Papilio xuthus]	--	--	--	--	--	K02998	RP-SAe, RPSA	small subunit ribosomal protein SAe	B7XHU4	959	1.2e-102	40S ribosomal protein S0 OS=Enterocytozoon bieneusi (strain H348) OX=481877 GN=RPS0 PE=3 SV=1	PF00318	Ribosomal protein S2	GO:0006412//GO:0042254	translation//ribosome biogenesis	GO:0003735	structural constituent of ribosome	GO:0005840	ribosome	KOG0830	40S ribosomal protein SA (P40)/Laminin receptor 1
Cluster-222.0	0	22.1017	-6.7215	1.1202e-05	0.0025038	Cluster-222.0	605	--	--	--	--	--	--	--	--	--	--	--	--	--	--	--	--	--	PF08656//PF08653//PF03945//PF00715//PF04871//PF04420//PF02183//PF12761//PF06657//PF06305	DASH complex subunit Dad3//DASH complex subunit Dam1//delta endotoxin, N-terminal domain//Interleukin 2//Uso1 / p115 like vesicle tethering protein, C terminal region//CHD5-like protein//Homeobox associated leucine zipper//Actin cytoskeleton-regulatory complex protein END3//Centrosome microtubule-binding domain of Cep57//Lipopolysaccharide assembly protein A domain	GO:0006955//GO:0007015//GO:0071816//GO:0016192//GO:0008283//GO:0006355//GO:0040007//GO:0009405//GO:0006886//GO:0007165//GO:0008608//GO:0006897	immune response//actin filament organization//tail-anchored membrane protein insertion into ER membrane//vesicle-mediated transport//cell population proliferation//regulation of transcription, DNA-templated//growth//pathogenesis//intracellular protein transport//signal transduction//attachment of spindle microtubules to kinetochore//endocytosis	GO:0043565//GO:0008083//GO:0005134//GO:0008017//GO:0090729	sequence-specific DNA binding//growth factor activity//interleukin-2 receptor binding//microtubule binding//toxin activity	GO:0005887//GO:0045298//GO:0005893//GO:0005576//GO:0072686//GO:0042729	integral component of plasma membrane//tubulin complex//interleukin-2 receptor complex//extracellular region//mitotic spindle//DASH complex	--	--
Cluster-15418.3216	60.2711	475.627	-2.9812	1.1368e-05	0.0025279	Cluster-15418.3216	3140	1536058678	XP_027218011.1	744	3.3e-75	chromatin-remodeling ATPase INO80-like [Penaeus vannamei]	--	--	--	--	--	--	--	--	--	--	--	--	PF02535	ZIP Zinc transporter	GO:0055085//GO:0030001	transmembrane transport//metal ion transport	GO:0046873	metal ion transmembrane transporter activity	GO:0016020	membrane	--	--
Cluster-15498.1	4.13365	75.9117	-4.1527	1.1653e-05	0.0025698	Cluster-15498.1	3139	1536047603	XP_027212086.1	1650	2.9e-180	NPC intracellular cholesterol transporter 1-like [Penaeus vannamei]	--	--	--	--	--	--	--	--	Q0EEE2	471	2.1e-45	Patched domain-containing protein 3 OS=Mus musculus OX=10090 GN=Ptchd3 PE=1 SV=1	PF02460//PF00873//PF03176	Patched family//AcrB/AcrD/AcrF family//MMPL family	GO:0055085	transmembrane transport	GO:0022857	transmembrane transporter activity	GO:0016021//GO:0016020	integral component of membrane//membrane	--	--
Cluster-462.0	0	20.6705	-6.6248	1.1673e-05	0.0025698	Cluster-462.0	1859	910318080	XP_013161848.1	884	1.1e-91	PREDICTED: FACT complex subunit spt16-like [Papilio xuthus]	--	--	--	--	--	--	--	--	Q4WJ02	544	4.3e-54	FACT complex subunit spt16 OS=Neosartorya fumigata (strain ATCC MYA-4609 / Af293 / CBS 101355 / FGSC A1100) OX=330879 GN=spt16 PE=3 SV=1	--	--	--	--	--	--	--	--	KOG1189	Global transcriptional regulator, cell division control protein
Cluster-835.0	0	20.6542	-6.6238	1.1986e-05	0.0026255	Cluster-835.0	424	--	--	--	--	--	--	--	--	--	--	--	--	--	--	--	--	--	--	--	--	--	--	--	--	--	--	--
Cluster-20098.0	2.2195	58.1965	-4.5983	1.2087e-05	0.0026344	Cluster-20098.0	2132	--	--	--	--	--	--	--	--	--	--	--	--	--	--	--	--	--	--	--	--	--	--	--	--	--	--	--
Cluster-15418.4613	6.98073	62.0927	-3.1127	1.2944e-05	0.0027719	Cluster-15418.4613	1419	--	--	--	--	--	--	--	--	--	--	--	--	--	--	--	--	--	--	--	--	--	--	--	--	--	--	--
Cluster-766.0	0	20.6305	-6.6222	1.2891e-05	0.0027719	Cluster-766.0	495	340059340	CCC53723.1	206	1.2e-13	putative N-acetyltransferase [Trypanosoma vivax Y486]	--	--	--	--	--	K00621	GNPNAT1, GNA1	glucosamine-phosphate N-acetyltransferase	Q9LFU9	185	4.8e-13	Glucosamine 6-phosphate N-acetyltransferase OS=Arabidopsis thaliana OX=3702 GN=GNA1 PE=1 SV=1	PF00583//PF13673//PF13508	Acetyltransferase (GNAT) family//Acetyltransferase (GNAT) domain//Acetyltransferase (GNAT) domain	GO:0042967	obsolete acyl-carrier-protein biosynthetic process	GO:0008080	N-acetyltransferase activity	--	--	KOG3396	Glucosamine-phosphate N-acetyltransferase
Cluster-775.0	0	25.5601	-6.9313	1.2885e-05	0.0027719	Cluster-775.0	764	--	--	--	--	--	--	--	--	--	--	K12897	TRA2	transformer-2 protein	P62997	130	1.8e-06	Transformer-2 protein homolog beta OS=Rattus norvegicus OX=10116 GN=Tra2b PE=1 SV=1	PF00076	RNA recognition motif. (a.k.a. RRM, RBD, or RNP domain)	--	--	GO:0003676	nucleic acid binding	--	--	--	--
Cluster-85.0	0	20.9751	-6.6459	1.2971e-05	0.0027719	Cluster-85.0	695	--	--	--	--	--	--	--	--	--	--	--	--	--	--	--	--	--	PF10032//PF02535	Phosphate transport (Pho88)//ZIP Zinc transporter	GO:0030001//GO:0055085//GO:0045047	metal ion transport//transmembrane transport//protein targeting to ER	GO:0046873	metal ion transmembrane transporter activity	GO:0016020//GO:0005783	membrane//endoplasmic reticulum	--	--
Cluster-15418.13643	34.4375	5.69764	2.5975	1.3182e-05	0.0028035	Cluster-15418.13643	1217	--	--	--	--	--	--	--	--	--	--	--	--	--	--	--	--	--	PF03943	TAP C-terminal domain	GO:0051028	mRNA transport	--	--	GO:0005634	nucleus	--	--
Cluster-19647.0	13.5151	203.584	-3.9123	1.3253e-05	0.0028049	Cluster-19647.0	1441	1536086466	XP_027232835.1	851	5.9e-88	phenoloxidase-activating factor 3-like [Penaeus vannamei]	--	--	--	--	--	--	--	--	Q9XXV0	437	8.4e-42	Phenoloxidase-activating enzyme OS=Bombyx mori OX=7091 GN=PPAE PE=1 SV=2	PF00089	Trypsin	GO:0006508	proteolysis	GO:0004252	serine-type endopeptidase activity	--	--	--	--
Cluster-16571.4	0	25.9431	-6.9526	1.3741e-05	0.0028942	Cluster-16571.4	489	765826521	NP_001292296.1	331	3.9e-28	40S ribosomal protein S18 [Crassostrea gigas]	--	--	--	--	--	K02964	RP-S18e, RPS18	small subunit ribosomal protein S18e	Q8SRP2	371	1.3e-34	40S ribosomal protein S18 OS=Encephalitozoon cuniculi (strain GB-M1) OX=284813 GN=RPS18 PE=1 SV=1	PF00416	Ribosomal protein S13/S18	GO:0042254//GO:0006412	ribosome biogenesis//translation	GO:0003735//GO:0003723	structural constituent of ribosome//RNA binding	GO:0005840	ribosome	KOG3311	Ribosomal protein S18
Cluster-418.0	0	22.4285	-6.7426	1.4464e-05	0.0030319	Cluster-418.0	607	910317165	XP_013161343.1	429	2.1e-39	PREDICTED: 40S ribosomal protein S3-like [Papilio xuthus]	--	--	--	--	--	K02985	RP-S3e, RPS3	small subunit ribosomal protein S3e	Q8SQM3	427	5.1e-41	40S ribosomal protein S3 OS=Encephalitozoon cuniculi (strain GB-M1) OX=284813 GN=RPS3 PE=1 SV=2	PF00189	Ribosomal protein S3, C-terminal domain	GO:0042254//GO:0006412	ribosome biogenesis//translation	GO:0003735	structural constituent of ribosome	GO:0005840	ribosome	KOG3181	40S ribosomal protein S3
Cluster-15418.1834	4.92559	47.9826	-3.2917	1.579e-05	0.0032941	Cluster-15418.1834	1836	1536078482	XP_027228545.1	208	2.7e-13	uncharacterized protein LOC113820415 [Penaeus vannamei]	--	--	--	--	--	--	--	--	--	--	--	--	PF03814//PF08499	Potassium-transporting ATPase A subunit//3'5'-cyclic nucleotide phosphodiesterase N-terminal	GO:0006144//GO:0006813	purine nucleobase metabolic process//potassium ion transport	GO:0008556//GO:0004114	potassium transmembrane transporter activity, phosphorylative mechanism//3',5'-cyclic-nucleotide phosphodiesterase activity	--	--	--	--
Cluster-15418.4309	361.319	120.629	1.5825	1.6185e-05	0.0033446	Cluster-15418.4309	2315	1067073571	XP_018020274.1	1265	9.3e-136	PREDICTED: sialin-like [Hyalella azteca]	--	--	--	--	--	K12301	SLC17A5	MFS transporter, ACS family, solute carrier family 17 (sodium-dependent inorganic phosphate cotransporter), member 5	Q9V7S5	890	4e-94	Putative inorganic phosphate cotransporter OS=Drosophila melanogaster OX=7227 GN=Picot PE=2 SV=1	PF03137//PF07690	Organic Anion Transporter Polypeptide (OATP) family//Major Facilitator Superfamily	GO:0055085	transmembrane transport	GO:0022857	transmembrane transporter activity	GO:0016020	membrane	--	--
Cluster-518.0	0	20.394	-6.6054	1.6129e-05	0.0033446	Cluster-518.0	543	--	--	--	--	--	--	--	--	--	--	--	--	--	--	--	--	--	--	--	--	--	--	--	--	--	--	--
Cluster-8987.0	50.839	226.438	-2.1462	1.6373e-05	0.0033675	Cluster-8987.0	3830	1536070507	XP_027224304.1	1915	6.6e-211	transient receptor potential cation channel subfamily A member 1 homolog, partial [Penaeus vannamei]	--	--	--	--	--	K04984	TRPA1, ANKTM1	transient receptor potential cation channel subfamily A member 1	Q02357	637	1.4e-64	Ankyrin-1 OS=Mus musculus OX=10090 GN=Ank1 PE=1 SV=2	PF00520//PF00023//PF13606	Ion transport protein//Ankyrin repeat//Ankyrin repeat	GO:0006811//GO:0055085	ion transport//transmembrane transport	GO:0005216//GO:0005515	ion channel activity//protein binding	GO:0016020	membrane	KOG4177	Ankyrin
Cluster-15418.15044	32.454	407.533	-3.654	1.7026e-05	0.0034855	Cluster-15418.15044	2013	1536092402	XP_027236046.1	290	9.3e-23	uncharacterized protein LOC113827364 [Penaeus vannamei]	--	--	--	--	--	K13443	NPC2	Niemann-Pick C2 protein	--	--	--	--	--	--	--	--	--	--	--	--	--	--
Cluster-15418.4616	9.21851	75.0847	-2.9821	1.834e-05	0.0037197	Cluster-15418.4616	2117	--	--	--	--	--	--	--	--	--	--	--	--	--	--	--	--	--	--	--	--	--	--	--	--	--	--	--
Cluster-642.0	0	16.2211	-6.276	1.8488e-05	0.0037325	Cluster-642.0	1301	--	--	--	--	--	--	--	--	--	--	--	--	--	--	--	--	--	PF00520	Ion transport protein	GO:0055085//GO:0006811	transmembrane transport//ion transport	GO:0005216	ion channel activity	GO:0016020	membrane	--	--
Cluster-15418.14314	147.053	50.0562	1.5527	1.8693e-05	0.0037564	Cluster-15418.14314	1254	952542960	ALO17570.1	1096	2e-116	juvenile hormone esterase like 1 [Scylla paramamosain]	--	--	--	--	--	--	--	--	B2D0J5	192	1.9e-13	Venom carboxylesterase-6 OS=Apis mellifera OX=7460 PE=2 SV=1	--	--	--	--	--	--	--	--	KOG1516	Carboxylesterase and related proteins
Cluster-200.0	0	23.5538	-6.8134	1.9348e-05	0.0038703	Cluster-200.0	785	910312199	XP_013168319.1	430	2.1e-39	PREDICTED: 60S acidic ribosomal protein P0-like [Papilio xuthus]	--	--	--	--	--	K02941	RP-LP0, RPLP0	large subunit ribosomal protein LP0	Q8SRJ7	396	2.6e-37	60S acidic ribosomal protein P0 OS=Encephalitozoon cuniculi (strain GB-M1) OX=284813 GN=RPP0 PE=1 SV=2	PF00466	Ribosomal protein L10	GO:0042254	ribosome biogenesis	--	--	--	--	KOG0815	60S acidic ribosomal protein P0
Cluster-15418.3444	68.0685	20.5214	1.7274	1.9731e-05	0.0038936	Cluster-15418.3444	734	--	--	--	--	--	--	--	--	--	--	--	--	--	--	--	--	--	PF04716	ETC complex I subunit conserved region	GO:0022904	respiratory electron transport chain	--	--	--	--	--	--
Cluster-5631.0	62.4225	17.6949	1.8138	1.9693e-05	0.0038936	Cluster-5631.0	772	--	--	--	--	--	--	--	--	--	--	--	--	--	--	--	--	--	--	--	--	--	--	--	--	--	--	--
Cluster-743.0	0	18.6405	-6.4758	1.9626e-05	0.0038936	Cluster-743.0	547	910316890	XP_013182787.1	372	7.8e-33	PREDICTED: 60S ribosomal protein L9-B-like [Papilio xuthus]	--	--	--	--	--	K02940	RP-L9e, RPL9	large subunit ribosomal protein L9e	A2BMD5	288	6.1e-25	50S ribosomal protein L6 OS=Hyperthermus butylicus (strain DSM 5456 / JCM 9403 / PLM1-5) OX=415426 GN=rpl6 PE=3 SV=1	PF00347	Ribosomal protein L6	GO:0006412//GO:0042254	translation//ribosome biogenesis	GO:0019843//GO:0003735	rRNA binding//structural constituent of ribosome	GO:0005840	ribosome	KOG3255	60S ribosomal protein L9
Cluster-15418.3085	7.34605	52.9967	-2.8351	2.0156e-05	0.0039251	Cluster-15418.3085	402	--	--	--	--	--	--	--	--	--	--	--	--	--	--	--	--	--	PF15323	Developmental protein	GO:0048598	embryonic morphogenesis	--	--	GO:0072669	tRNA-splicing ligase complex	--	--
Cluster-360.0	0	22.4183	-6.742	2.0061e-05	0.0039251	Cluster-360.0	1403	910321802	XP_013163868.1	832	9.1e-86	PREDICTED: cytosol aminopeptidase-like [Papilio xuthus]	--	--	--	--	--	K11142	LAP3	cytosol aminopeptidase	Q8SQZ7	898	2.9e-95	Cytosol aminopeptidase OS=Encephalitozoon cuniculi (strain GB-M1) OX=284813 GN=ECU10_1770i PE=1 SV=1	PF00883	Cytosol aminopeptidase family, catalytic domain	GO:0006508	proteolysis	GO:0004177	aminopeptidase activity	--	--	KOG2597	Predicted aminopeptidase of the M17 family
Cluster-9083.0	87.4384	27.9162	1.6496	2.0159e-05	0.0039251	Cluster-9083.0	1608	--	--	--	--	--	--	--	--	--	--	--	--	--	--	--	--	--	PF04147	Nop14-like family	--	--	--	--	GO:0032040	small-subunit processome	--	--
Cluster-15418.10710	171.007	654.451	-1.9345	2.0847e-05	0.0040411	Cluster-15418.10710	1706	--	--	--	--	--	--	--	--	--	--	--	--	--	--	--	--	--	PF08120	Tamulustoxin family	GO:0009405//GO:0006810	pathogenesis//transport	GO:0090729//GO:0019870	toxin activity//potassium channel inhibitor activity	GO:0005576	extracellular region	--	--
Cluster-15418.2945	0	18.29	-6.4487	2.1021e-05	0.0040569	Cluster-15418.2945	1419	--	--	--	--	--	EU847620.1	EU847620	46	1.44717e-12	Macrobrachium rosenbergii clone Mr8-24 microsatellite sequences	--	--	--	--	--	--	--	--	--	--	--	--	--	--	--	--	--
Cluster-15418.5679	22.5195	77.8471	-1.7821	2.1348e-05	0.004102	Cluster-15418.5679	2387	--	--	--	--	--	--	--	--	--	--	--	--	--	--	--	--	--	--	--	--	--	--	--	--	--	--	--
Cluster-15418.1043	0	17.4443	-6.3803	2.1843e-05	0.0041772	Cluster-15418.1043	1139	1067072856	XP_018019890.1	172	2.5e-09	PREDICTED: uncharacterized protein LOC108676338 [Hyalella azteca]	--	--	--	--	--	--	--	--	--	--	--	--	PF07174	Fibronectin-attachment protein (FAP)	--	--	GO:0050840	extracellular matrix binding	GO:0005576	extracellular region	--	--
Cluster-15418.12378	1054.58	454.161	1.216	2.2102e-05	0.0041772	Cluster-15418.12378	2393	1536052095	XP_027214481.1	1124	2.2e-119	disrupted in renal carcinoma protein 2 homolog isoform X1 [Penaeus vannamei]	--	--	--	--	--	K15381	DIRC2, SLC49A3	MFS transporter, FLVCR family, disrupted in renal carcinoma protein 2	Q6GNV7	489	1.3e-47	Solute carrier family 49 member 4 homolog OS=Xenopus laevis OX=8355 GN=slc49a4 PE=2 SV=1	PF07690	Major Facilitator Superfamily	GO:0055085	transmembrane transport	GO:0022857	transmembrane transporter activity	--	--	--	--
Cluster-15418.18466	24.5629	121.553	-2.291	2.2013e-05	0.0041772	Cluster-15418.18466	1524	1536059254	XP_027218317.1	508	3.7e-48	tetraspanin-1-like [Penaeus vannamei]	--	--	--	--	--	K06508	CD81, TAPA1, TSPAN28	CD81 antigen	Q9D1D1	239	8.1e-19	Tetraspanin-11 OS=Mus musculus OX=10090 GN=Tspan11 PE=2 SV=1	PF00335//PF02096	Tetraspanin family//60Kd inner membrane protein	--	--	GO:0032977	membrane insertase activity	GO:0016021	integral component of membrane	--	--
Cluster-16128.0	9.94906	95.2632	-3.2551	2.2121e-05	0.0041772	Cluster-16128.0	2280	1536054269	XP_027215642.1	1667	2.2e-182	solute carrier family 22 member 21-like [Penaeus vannamei]	--	--	--	--	--	--	--	--	Q9VIK2	662	1.1e-67	Carcinine transporter OS=Drosophila melanogaster OX=7227 GN=CarT PE=2 SV=1	PF00083//PF07690	Sugar (and other) transporter//Major Facilitator Superfamily	GO:0055085	transmembrane transport	GO:0022857	transmembrane transporter activity	GO:0016021	integral component of membrane	KOG0255	Synaptic vesicle transporter SVOP and related transporters (major facilitator superfamily)
Cluster-6607.0	21.5719	247.617	-3.5332	2.2368e-05	0.0042056	Cluster-6607.0	3826	1516452355	ROT84229.1	611	1.1e-59	hypothetical protein C7M84_022581 [Penaeus vannamei]	--	--	--	--	--	--	--	--	Q8CCG1	271	4e-22	Zinc finger C2HC domain-containing protein 1C OS=Mus musculus OX=10090 GN=Zc2hc1c PE=2 SV=1	PF03852//PF00096	DNA mismatch endonuclease Vsr//Zinc finger, C2H2 type	GO:0006298	mismatch repair	GO:0003676//GO:0004519	nucleic acid binding//endonuclease activity	--	--	--	--
Cluster-253.0	0	15.3933	-6.2003	2.2984e-05	0.0043031	Cluster-253.0	755	--	--	--	--	--	--	--	--	--	--	--	--	--	--	--	--	--	--	--	--	--	--	--	--	--	--	--
Cluster-11797.0	107.847	15.1226	2.8298	2.3251e-05	0.0043344	Cluster-11797.0	3347	1530092256	VDK31656.1	148	4.5e-06	unnamed protein product [Gongylonema pulchrum]	--	--	--	--	--	--	--	--	--	--	--	--	PF03739//PF00089	Lipopolysaccharide export system permease LptF/LptG//Trypsin	GO:0006508	proteolysis	GO:0004252	serine-type endopeptidase activity	GO:0016021	integral component of membrane	--	--
Cluster-15418.10318	1176.09	552.211	1.0901	2.3975e-05	0.0044505	Cluster-15418.10318	2588	1536103365	XP_027208497.1	345	5e-29	failed axon connections homolog [Penaeus vannamei]	--	--	--	--	--	--	--	--	Q95RI5	172	8.1e-11	Failed axon connections OS=Drosophila melanogaster OX=7227 GN=fax PE=1 SV=1	PF13417//PF10568	Glutathione S-transferase, N-terminal domain//Outer mitochondrial membrane transport complex protein	--	--	GO:0005515	protein binding	GO:0001401	SAM complex	--	--
Cluster-588.0	0	19.2098	-6.5192	2.4554e-05	0.0045387	Cluster-588.0	473	910343654	XP_013175607.1	441	6.7e-41	PREDICTED: 60S ribosomal protein L13-like [Papilio xuthus]	--	--	--	--	--	K02873	RP-L13e, RPL13	large subunit ribosomal protein L13e	O48513	303	9.5e-27	60S ribosomal protein L13 OS=Chlamydomonas sp. (strain W80) OX=103365 GN=RPL13 PE=2 SV=1	PF01294	Ribosomal protein L13e	GO:0006412//GO:0042254	translation//ribosome biogenesis	GO:0003735	structural constituent of ribosome	GO:0005840	ribosome	KOG3295	60S Ribosomal protein L13
Cluster-15418.8268	275.683	661.794	-1.2606	2.4681e-05	0.0045431	Cluster-15418.8268	1037	1516433848	ROT68088.1	238	5.1e-17	putative SET and MYND domain-containing protein 4 isoform X1 [Penaeus vannamei]	--	--	--	--	--	--	--	--	--	--	--	--	PF00515//PF13181	Tetratricopeptide repeat//Tetratricopeptide repeat	--	--	GO:0005515	protein binding	--	--	--	--
Cluster-13332.0	20.9407	94.1592	-2.1602	2.6243e-05	0.0048104	Cluster-13332.0	3086	1536103797	XP_027208730.1	1319	6.8e-142	centrosomal and chromosomal factor-like [Penaeus vannamei]	XM_027352930.1	XM_027352930	53	4.09777e-16	PREDICTED: Penaeus vannamei AT-rich binding protein-like (LOC113802367), mRNA	--	--	--	--	--	--	--	PF14672//PF03153	Late cornified envelope//Transcription factor IIA, alpha/beta subunit	GO:0008544//GO:0006367	epidermis development//transcription initiation from RNA polymerase II promoter	--	--	GO:0005672	transcription factor TFIIA complex	--	--
Cluster-62.0	0	21.0004	-6.6477	2.6521e-05	0.004841	Cluster-62.0	492	1070688296	SCP05119.1	282	1.9e-22	60S ribosomal protein L19, putative [Plasmodium ovale]	--	--	--	--	--	K02885	RP-L19e, RPL19	large subunit ribosomal protein L19e	Q6P5L3	274	2.3e-23	60S ribosomal protein L19 OS=Danio rerio OX=7955 GN=rpl19 PE=2 SV=1	PF01280	Ribosomal protein L19e	GO:0006412//GO:0042254	translation//ribosome biogenesis	GO:0003735	structural constituent of ribosome	GO:0005840	ribosome	KOG1696	60s ribosomal protein L19
Cluster-15418.1987	0	14.549	-6.1188	2.7413e-05	0.0049831	Cluster-15418.1987	926	--	--	--	--	--	--	--	--	--	--	--	--	--	--	--	--	--	--	--	--	--	--	--	--	--	--	--
Cluster-151.0	0	24.2	-6.8523	2.8138e-05	0.0050937	Cluster-151.0	849	910343509	XP_013175525.1	393	4.4e-35	PREDICTED: 40S ribosomal protein S1-like [Papilio xuthus]	--	--	--	--	--	K02984	RP-S3Ae, RPS3A	small subunit ribosomal protein S3Ae	B7XMD2	845	2.4e-89	40S ribosomal protein S1 OS=Enterocytozoon bieneusi (strain H348) OX=481877 GN=RPS1 PE=3 SV=1	PF01015	Ribosomal S3Ae family	GO:0042254//GO:0006412	ribosome biogenesis//translation	GO:0003735	structural constituent of ribosome	GO:0005840	ribosome	KOG1628	40S ribosomal protein S3A
Cluster-15418.3249	269.894	773.32	-1.5164	2.8409e-05	0.0051006	Cluster-15418.3249	3203	1536039884	XP_027229621.1	287	3.3e-22	zinc finger protein 346-like isoform X2 [Penaeus vannamei]	--	--	--	--	--	--	--	--	--	--	--	--	--	--	--	--	--	--	--	--	--	--
Cluster-7883.0	0.317071	52.6129	-7.0112	2.8328e-05	0.0051006	Cluster-7883.0	1139	1033208577	ANH58176.1	215	2.6e-14	PDGF/VEGF-related factor [Portunus trituberculatus]	--	--	--	--	--	--	--	--	--	--	--	--	PF00341	PDGF/VEGF domain	GO:0008283//GO:0040007//GO:0007165	cell population proliferation//growth//signal transduction	GO:0008083	growth factor activity	GO:0016020	membrane	--	--
Cluster-149.0	0	18.2589	-6.4464	2.8604e-05	0.0051147	Cluster-149.0	1124	910335513	XP_013171223.1	409	8.2e-37	PREDICTED: uncharacterized protein LOC106120421 [Papilio xuthus]	--	--	--	--	--	--	--	--	--	--	--	--	PF03388	Legume-like lectin family	--	--	--	--	GO:0016020	membrane	--	--
Cluster-15418.3259	15.7346	63.1464	-1.9904	2.899e-05	0.0051628	Cluster-15418.3259	3174	1574118635	RZF47354.1	1885	1.6e-207	hypothetical protein LSTR_LSTR012858 [Laodelphax striatellus]	XM_018020110.2	XM_018020110	175	6.38565e-84	PREDICTED: Ceratina calcarata polypeptide N-acetylgalactosaminyltransferase 2 (LOC108622315), mRNA	K00710	GALNT	polypeptide N-acetylgalactosaminyltransferase	Q10471	1827	1.2e-202	Polypeptide N-acetylgalactosaminyltransferase 2 OS=Homo sapiens OX=9606 GN=GALNT2 PE=1 SV=1	--	--	--	--	--	--	--	--	KOG3736	Polypeptide N-acetylgalactosaminyltransferase
Cluster-15418.18668	29.5419	213.116	-2.8495	2.9182e-05	0.005166	Cluster-15418.18668	1687	1536091929	XP_027235793.1	432	2.7e-39	uncharacterized protein LOC113827095 [Penaeus vannamei]	--	--	--	--	--	--	--	--	--	--	--	--	--	--	--	--	--	--	--	--	--	--
Cluster-15418.93	549.584	262.818	1.064	2.9245e-05	0.005166	Cluster-15418.93	538	--	--	--	--	--	--	--	--	--	--	--	--	--	--	--	--	--	PF00320	GATA zinc finger	GO:0006355	regulation of transcription, DNA-templated	GO:0043565//GO:0008270	sequence-specific DNA binding//zinc ion binding	--	--	--	--
Cluster-8258.0	95.2382	227.039	-1.256	2.9523e-05	0.0051943	Cluster-8258.0	815	1536069626	XP_027223835.1	166	8.9e-09	uncharacterized protein LOC113816013 [Penaeus vannamei]	--	--	--	--	--	--	--	--	--	--	--	--	--	--	--	--	--	--	--	--	--	--
Cluster-18775.0	41.515	1.13241	5.1915	2.9854e-05	0.0052107	Cluster-18775.0	1686	1536061657	XP_027219609.1	527	2.6e-50	multifunctional procollagen lysine hydroxylase and glycosyltransferase LH3-like [Penaeus vannamei]	--	--	--	--	--	K13646	PLOD3	lysyl hydroxylase/galactosyltransferase/glucosyltransferase	Q02809	336	5.1e-30	Procollagen-lysine,2-oxoglutarate 5-dioxygenase 1 OS=Homo sapiens OX=9606 GN=PLOD1 PE=1 SV=2	PF13640	2OG-Fe(II) oxygenase superfamily	GO:0055114	oxidation-reduction process	GO:0016491	oxidoreductase activity	--	--	--	--
Cluster-745.0	0	20.0999	-6.5845	2.9779e-05	0.0052107	Cluster-745.0	533	910316580	XP_013182608.1	303	7.6e-25	PREDICTED: 60S ribosomal protein L20-A-like [Papilio xuthus]	--	--	--	--	--	K02882	RP-L18Ae, RPL18A	large subunit ribosomal protein L18Ae	P0CX23	207	1.5e-15	60S ribosomal protein L20-A OS=Saccharomyces cerevisiae (strain ATCC 204508 / S288c) OX=559292 GN=RPL20A PE=1 SV=1	PF01775	Ribosomal proteins 50S-L18Ae/60S-L20/60S-L18A	GO:0006412//GO:0042254	translation//ribosome biogenesis	GO:0003735	structural constituent of ribosome	GO:0005840	ribosome	KOG0829	60S ribosomal protein L18A
Cluster-15418.16440	229.627	496.688	-1.1138	3.0285e-05	0.0052441	Cluster-15418.16440	7900	1536092521	XP_027236112.1	321	9.2e-26	protein bric-a-brac 2-like [Penaeus vannamei]	--	--	--	--	--	--	--	--	Q9W0K4	220	6.7e-16	Protein bric-a-brac 2 OS=Drosophila melanogaster OX=7227 GN=bab2 PE=1 SV=2	PF00870//PF00651//PF06426	P53 DNA-binding domain//BTB/POZ domain//Serine acetyltransferase, N-terminal	GO:0006534//GO:0042967//GO:0006535	cysteine metabolic process//obsolete acyl-carrier-protein biosynthetic process//cysteine biosynthetic process from serine	GO:0009001//GO:0005515	serine O-acetyltransferase activity//protein binding	GO:0005737	cytoplasm	--	--
Cluster-15418.2781	71.1126	271.852	-1.9326	3.0283e-05	0.0052441	Cluster-15418.2781	2414	1316168058	XP_023229408.1	430	6.5e-39	uncharacterized protein LOC111629734 [Centruroides sculpturatus]	--	--	--	--	--	K10443	KLHL2_3	kelch-like protein 2/3	--	--	--	--	PF00075	RNase H	GO:0051252	regulation of RNA metabolic process	GO:0004523//GO:0003676	RNA-DNA hybrid ribonuclease activity//nucleic acid binding	--	--	--	--
Cluster-15418.7266	7527.05	3665.34	1.0382	3.0796e-05	0.0053116	Cluster-15418.7266	2585	1536092346	XP_027236018.1	2673	5.6e-299	transketolase-like protein 2 [Penaeus vannamei]	XM_023443594.1	XM_023443594	119	7.00564e-53	PREDICTED: Lucilia cuprina transketolase-like protein 2 (LOC111681706), mRNA	K00615	E2.2.1.1, tktA, tktB	transketolase	Q9D4D4	1956	1.1e-217	Transketolase-like protein 2 OS=Mus musculus OX=10090 GN=Tktl2 PE=1 SV=1	PF13292//PF00676//PF02775	1-deoxy-D-xylulose-5-phosphate synthase//Dehydrogenase E1 component//Thiamine pyrophosphate enzyme, C-terminal TPP binding domain	GO:0016114//GO:0006694	terpenoid biosynthetic process//steroid biosynthetic process	GO:0008661//GO:0003824//GO:0030976//GO:0016624	1-deoxy-D-xylulose-5-phosphate synthase activity//catalytic activity//thiamine pyrophosphate binding//oxidoreductase activity, acting on the aldehyde or oxo group of donors, disulfide as acceptor	--	--	KOG0523	Transketolase
Cluster-417.0	0	20.7017	-6.627	3.1512e-05	0.0054137	Cluster-417.0	1299	910321590	XP_013163750.1	1604	2.6e-175	PREDICTED: tubulin beta chain [Papilio xuthus]	XM_026113813.1	XM_026113813	96	2.12204e-40	PREDICTED: Dromaius novaehollandiae tubulin beta 4B class IVb (TUBB4B), mRNA	K07375	TUBB	tubulin beta	Q8SS99	1619	6.6e-179	Tubulin beta chain OS=Encephalitozoon cuniculi (strain GB-M1) OX=284813 GN=TUB2 PE=1 SV=1	PF00091	Tubulin/FtsZ family, GTPase domain	--	--	GO:0003924	GTPase activity	--	--	KOG1375	Beta tubulin
Cluster-15418.10214	18595.5	5978.94	1.637	3.174e-05	0.0054316	Cluster-15418.10214	1513	751645212	AJF94637.1	456	3.9e-42	cytochrome P450 epoxidase-like protein [Portunus trituberculatus]	--	--	--	--	--	--	--	--	Q6VVX0	279	1.9e-23	Vitamin D 25-hydroxylase OS=Homo sapiens OX=9606 GN=CYP2R1 PE=1 SV=1	PF00067	Cytochrome P450	GO:0055114	oxidation-reduction process	GO:0020037//GO:0005506//GO:0016705	heme binding//iron ion binding//oxidoreductase activity, acting on paired donors, with incorporation or reduction of molecular oxygen	--	--	KOG0156	Cytochrome P450 CYP2 subfamily
Cluster-15418.8522	1809.44	852.758	1.085	3.2451e-05	0.0055317	Cluster-15418.8522	2841	1536062135	XP_027219870.1	1325	1.3e-142	UDP-glucuronosyltransferase 2C1-like [Penaeus vannamei]	--	--	--	--	--	--	--	--	O19103	605	5.5e-61	UDP-glucuronosyltransferase 2B16 (Fragment) OS=Oryctolagus cuniculus OX=9986 GN=UGT2B16 PE=2 SV=2	PF04101//PF00201	Glycosyltransferase family 28 C-terminal domain//UDP-glucoronosyl and UDP-glucosyl transferase	--	--	GO:0016758	transferase activity, transferring hexosyl groups	--	--	--	--
Cluster-15418.4361	1722.33	343.944	2.3242	3.2598e-05	0.0055353	Cluster-15418.4361	1882	1536044781	XP_027210583.1	479	1.1e-44	uncharacterized protein LOC113803972 [Penaeus vannamei]	--	--	--	--	--	--	--	--	--	--	--	--	PF07294//PF04828	Fibroin P25//Glutathione-dependent formaldehyde-activating enzyme	--	--	GO:0016846//GO:0005198	carbon-sulfur lyase activity//structural molecule activity	GO:0005576	extracellular region	--	--
Cluster-15418.18453	164.031	699.779	-2.0921	3.2927e-05	0.0055695	Cluster-15418.18453	3731	1536072419	XP_027225345.1	1584	1.5e-172	UDP-glucose 4-epimerase-like [Penaeus vannamei]	XM_027995840.1	XM_027995840	49	8.30196e-14	PREDICTED: Aphis gossypii UDP-glucose 4-epimerase-like (LOC114130782), transcript variant X3, mRNA	K01784	galE, GALE	UDP-glucose 4-epimerase	Q9W0P5	1025	1.4e-109	UDP-glucose 4-epimerase OS=Drosophila melanogaster OX=7227 GN=Gale PE=1 SV=1	PF01113//PF01370//PF01073	Dihydrodipicolinate reductase, N-terminus//NAD dependent epimerase/dehydratase family//3-beta hydroxysteroid dehydrogenase/isomerase family	GO:0009089//GO:0055114//GO:0008209//GO:0006694//GO:0008207//GO:0008210//GO:0009085	lysine biosynthetic process via diaminopimelate//oxidation-reduction process//androgen metabolic process//steroid biosynthetic process//C21-steroid hormone metabolic process//estrogen metabolic process//lysine biosynthetic process	GO:0003854//GO:0016616//GO:0008839//GO:0003824//GO:0050662	3-beta-hydroxy-delta5-steroid dehydrogenase activity//oxidoreductase activity, acting on the CH-OH group of donors, NAD or NADP as acceptor//4-hydroxy-tetrahydrodipicolinate reductase//catalytic activity//obsolete coenzyme binding	--	--	KOG1371	UDP-glucose 4-epimerase/UDP-sulfoquinovose synthase
Cluster-6346.1	61.1032	10.5424	2.5284	3.3449e-05	0.005636	Cluster-6346.1	2357	--	--	--	--	--	--	--	--	--	--	--	--	--	--	--	--	--	--	--	--	--	--	--	--	--	--	--
Cluster-18074.0	2.64617	47.3446	-4.0759	3.4123e-05	0.0057276	Cluster-18074.0	2195	--	--	--	--	--	--	--	--	--	--	--	--	--	--	--	--	--	--	--	--	--	--	--	--	--	--	--
Cluster-748.0	0	16.5883	-6.3077	3.485e-05	0.0058273	Cluster-748.0	691	910316718	XP_013182687.1	394	2.8e-35	PREDICTED: forkhead box protein G1-like [Papilio xuthus]	--	--	--	--	--	K09405	FOXL	forkhead box protein L	Q922I5	273	4.2e-23	Forkhead box protein I1 OS=Mus musculus OX=10090 GN=Foxi1 PE=2 SV=2	PF00538//PF00250	linker histone H1 and H5 family//Forkhead domain	GO:0006355//GO:0006334	regulation of transcription, DNA-templated//nucleosome assembly	GO:0003700//GO:0003677//GO:0043565	DNA-binding transcription factor activity//DNA binding//sequence-specific DNA binding	GO:0005667//GO:0042025//GO:0000786	transcription regulator complex//host cell nucleus//nucleosome	KOG2294	Transcription factor of the Forkhead/HNF3 family
Cluster-15418.7331	136.845	34.325	1.9925	3.5775e-05	0.0059592	Cluster-15418.7331	447	--	--	--	--	--	--	--	--	--	--	--	--	--	--	--	--	--	--	--	--	--	--	--	--	--	--	--
Cluster-15418.8986	239.764	77.3914	1.6324	3.6029e-05	0.0059788	Cluster-15418.8986	861	1242841317	XP_022301917.1	146	2e-06	uncharacterized protein LOC111109940 isoform X2 [Crassostrea virginica]	--	--	--	--	--	K12003	TRIM13	tripartite motif-containing protein 13	Q5M7V1	127	4.5e-06	E3 ubiquitin-protein ligase TRIM13 OS=Rattus norvegicus OX=10116 GN=Trim13 PE=2 SV=1	PF12678//PF00097//PF16685	RING-H2 zinc finger domain//Zinc finger, C3HC4 type (RING finger)//zinc RING finger of MSL2	--	--	GO:0046872//GO:0008270//GO:0061630	metal ion binding//zinc ion binding//ubiquitin protein ligase activity	--	--	--	--
Cluster-412.0	0	15.0932	-6.172	3.6218e-05	0.0059875	Cluster-412.0	620	--	--	--	--	--	--	--	--	--	--	--	--	--	--	--	--	--	--	--	--	--	--	--	--	--	--	--
Cluster-15418.8285	875.548	353.871	1.3064	3.6506e-05	0.0060123	Cluster-15418.8285	1543	--	--	--	--	--	--	--	--	--	--	--	--	--	--	--	--	--	PF12814//PF00604	Meiotic cell cortex C-terminal pleckstrin homology//Influenza RNA-dependent RNA polymerase subunit PB2	GO:0032065//GO:0039694	maintenance of protein location in cell cortex//viral RNA genome replication	GO:0005515//GO:0003723//GO:0005543	protein binding//RNA binding//phospholipid binding	GO:0005938	cell cortex	--	--
Cluster-15418.2652	678.071	221.431	1.6133	3.7162e-05	0.0060521	Cluster-15418.2652	2434	1516453363	ROT85105.1	1332	1.7e-143	hypothetical protein C7M84_021338 [Penaeus vannamei]	--	--	--	--	--	--	--	--	F1RKQ4	929	1.3e-98	Triokinase/FMN cyclase OS=Sus scrofa OX=9823 GN=TKFC PE=1 SV=2	PF02079//PF02734//PF02733	Nuclear transition protein 1//DAK2 domain//Dak1 domain	GO:0006071//GO:0007283//GO:0046486	glycerol metabolic process//spermatogenesis//glycerolipid metabolic process	GO:0004371//GO:0003677	glycerone kinase activity//DNA binding	GO:0005634//GO:0000786	nucleus//nucleosome	KOG2426	Dihydroxyacetone kinase/glycerone kinase
Cluster-165.0	0	18.6746	-6.4783	3.7124e-05	0.0060521	Cluster-165.0	419	1160137409	XP_020369873.1	241	9.2e-18	histone H3-like centromeric protein A [Rhincodon typus]	--	--	--	--	--	K11253	H3	histone H3	Q8SQP3	245	4.5e-20	Histone H3-like protein OS=Encephalitozoon cuniculi (strain GB-M1) OX=284813 GN=ECU09_0450 PE=3 SV=1	PF02291//PF00125//PF15630	Transcription initiation factor IID, 31kD subunit//Core histone H2A/H2B/H3/H4//CENP-S protein	GO:0006352	DNA-templated transcription, initiation	GO:0003677	DNA binding	GO:0071821//GO:0000786	FANCM-MHF complex//nucleosome	KOG1745	Histones H3 and H4
Cluster-489.0	0	15.7129	-6.2296	3.7035e-05	0.0060521	Cluster-489.0	788	--	--	--	--	--	--	--	--	--	--	--	--	--	--	--	--	--	PF17378	Meiotic recombination protein REC104	GO:0042138	meiotic DNA double-strand break formation	--	--	--	--	--	--
Cluster-16464.0	44.3895	4.8223	3.2063	3.797e-05	0.0061608	Cluster-16464.0	2883	--	--	--	--	--	--	--	--	--	--	--	--	--	--	--	--	--	PF07961	MBA1-like protein	GO:0032979	protein insertion into mitochondrial inner membrane from matrix	--	--	GO:0005743	mitochondrial inner membrane	--	--
Cluster-15418.12182	265.383	690.7	-1.3786	3.9584e-05	0.006399	Cluster-15418.12182	4345	1536072345	XP_027225304.1	2118	2.1e-234	UDP-glucose 6-dehydrogenase-like [Penaeus vannamei]	XM_012961511.1	XM_012961511	89	5.62425e-36	PREDICTED: Xenopus tropicalis UDP-glucose 6-dehydrogenase (ugdh), transcript variant X1, mRNA	K00012	UGDH, ugd	UDPglucose 6-dehydrogenase	O02373	1780	4.7e-197	UDP-glucose 6-dehydrogenase OS=Drosophila melanogaster OX=7227 GN=sgl PE=1 SV=1	PF03435//PF00984//PF03446//PF03720//PF04185//PF03721//PF02737	Saccharopine dehydrogenase NADP binding domain//UDP-glucose/GDP-mannose dehydrogenase family, central domain//NAD binding domain of 6-phosphogluconate dehydrogenase//UDP-glucose/GDP-mannose dehydrogenase family, UDP binding domain//Phosphoesterase family//UDP-glucose/GDP-mannose dehydrogenase family, NAD binding domain//3-hydroxyacyl-CoA dehydrogenase, NAD binding domain	GO:0006554//GO:0006574//GO:0006550//GO:0006631//GO:0006568//GO:0018874//GO:0055114//GO:0006633//GO:0006552	lysine catabolic process//valine catabolic process//isoleucine catabolic process//fatty acid metabolic process//tryptophan metabolic process//benzoate metabolic process//oxidation-reduction process//fatty acid biosynthetic process//leucine catabolic process	GO:0050661//GO:0003857//GO:0051287//GO:0016491//GO:0016616//GO:0016788	NADP binding//3-hydroxyacyl-CoA dehydrogenase activity//NAD binding//oxidoreductase activity//oxidoreductase activity, acting on the CH-OH group of donors, NAD or NADP as acceptor//hydrolase activity, acting on ester bonds	--	--	KOG2666	UDP-glucose/GDP-mannose dehydrogenase
Cluster-584.0	0	14.604	-6.1237	4.1171e-05	0.006631	Cluster-584.0	1040	--	--	--	--	--	--	--	--	--	--	--	--	--	--	--	--	--	--	--	--	--	--	--	--	--	--	--
Cluster-15418.11805	210.79	81.687	1.3695	4.2393e-05	0.006803	Cluster-15418.11805	549	--	--	--	--	--	--	--	--	--	--	--	--	--	--	--	--	--	--	--	--	--	--	--	--	--	--	--
Cluster-272.0	0	15.1333	-6.1755	4.5397e-05	0.0072584	Cluster-272.0	684	--	--	--	--	--	--	--	--	--	--	--	--	--	--	--	--	--	--	--	--	--	--	--	--	--	--	--
Cluster-15418.7377	2306.38	989.663	1.2204	4.5725e-05	0.0072843	Cluster-15418.7377	2547	--	--	--	--	--	--	--	--	--	--	--	--	--	--	--	--	--	--	--	--	--	--	--	--	--	--	--
Cluster-15418.17206	0	14.017	-6.0646	4.6254e-05	0.0073152	Cluster-15418.17206	926	--	--	--	--	--	DQ019863.1	DQ019863	54	3.33196e-17	Macrobrachium rosenbergii clone Prk8E/1 microsatellite sequence	--	--	--	--	--	--	--	--	--	--	--	--	--	--	--	--	--
Cluster-15418.6489	1396.68	623.951	1.1622	4.6152e-05	0.0073152	Cluster-15418.6489	1891	--	--	--	--	--	--	--	--	--	--	--	--	--	--	--	--	--	PF15957//PF09788	Commissureless//Transmembrane protein 55A	GO:0046856//GO:0007411	phosphatidylinositol dephosphorylation//axon guidance	GO:0034597	phosphatidylinositol-4,5-bisphosphate 4-phosphatase activity	--	--	--	--
Cluster-15418.14863	2012.34	975.911	1.0441	4.687e-05	0.0073595	Cluster-15418.14863	2727	1536052321	XP_027214605.1	1665	4.6e-182	cystathionine gamma-lyase-like [Penaeus vannamei]	--	--	--	--	--	K01758	CTH	cystathionine gamma-lyase	Q8VCN5	1346	6.3e-147	Cystathionine gamma-lyase OS=Mus musculus OX=10090 GN=Cth PE=1 SV=1	PF00155//PF01270//PF05683//PF01053//PF02347	Aminotransferase class I and II//Glycosyl hydrolases family 8//Fumarase C-terminus//Cys/Met metabolism PLP-dependent enzyme//Glycine cleavage system P-protein	GO:0006546//GO:0055114//GO:0005975//GO:0009058//GO:0006563//GO:0019346//GO:0006544//GO:0006566	glycine catabolic process//oxidation-reduction process//carbohydrate metabolic process//biosynthetic process//L-serine metabolic process//transsulfuration//glycine metabolic process//threonine metabolic process	GO:0030170//GO:0004375//GO:0016836//GO:0004553	pyridoxal phosphate binding//glycine dehydrogenase (decarboxylating) activity//hydro-lyase activity//hydrolase activity, hydrolyzing O-glycosyl compounds	--	--	KOG0053	Cystathionine beta-lyases/cystathionine gamma-synthases
Cluster-15418.8354	2191.27	964.823	1.183	4.6818e-05	0.0073595	Cluster-15418.8354	1322	1516444213	ROT77180.1	437	5.5e-40	hypothetical protein C7M84_004209 [Penaeus vannamei]	--	--	--	--	--	--	--	--	--	--	--	--	--	--	--	--	--	--	--	--	--	--
Cluster-73.0	0	17.5229	-6.3865	4.9826e-05	0.0077959	Cluster-73.0	393	646231088	AIB09582.1	137	1e-05	hypothetical protein M951_chr1100 (nucleomorph) [Lotharella oceanica]	--	--	--	--	--	--	--	--	P21899	126	2.7e-06	Ubiquitin-60S ribosomal protein L40 OS=Trypanosoma brucei brucei OX=5702 PE=1 SV=2	PF01020	Ribosomal L40e family	GO:0042254//GO:0006412	ribosome biogenesis//translation	GO:0003735	structural constituent of ribosome	GO:0005840	ribosome	--	--
Cluster-429.0	0	15.2029	-6.1816	5.0044e-05	0.0078021	Cluster-429.0	1150	910335635	XP_013171294.1	932	1.9e-97	PREDICTED: protein transport protein Sec61 subunit alpha-like [Papilio xuthus]	--	--	--	--	--	K10956	SEC61A	protein transport protein SEC61 subunit alpha	Q870W0	783	5.1e-82	Protein transport protein SEC61 subunit alpha OS=Neurospora crassa (strain ATCC 24698 / 74-OR23-1A / CBS 708.71 / DSM 1257 / FGSC 987) OX=367110 GN=sec-61 PE=3 SV=1	PF00344	SecY translocase	GO:0015031	protein transport	--	--	GO:0016020	membrane	KOG1373	Transport protein Sec61, alpha subunit
Cluster-15418.9874	652.956	2234.34	-1.7742	5.0648e-05	0.0078683	Cluster-15418.9874	2116	558633449	AHA83583.1	898	3.1e-93	C-type lectin 2 [Penaeus japonicus]	--	--	--	--	--	--	--	--	Q9TTK7	131	3.8e-06	Oxidized low-density lipoprotein receptor 1 OS=Sus scrofa OX=9823 GN=OLR1 PE=2 SV=1	PF00057	Low-density lipoprotein receptor domain class A	--	--	GO:0005515	protein binding	--	--	--	--
Cluster-15418.7619	5456.35	2673.7	1.0289	5.1546e-05	0.0079794	Cluster-15418.7619	1205	1540629543	AZQ23849.1	1122	1.9e-119	glutathione S-transferase-2 [Macrobrachium nipponense]	MG787173.1	MG787173	796	0	Macrobrachium nipponense glutathione S-transferase-2 (GST-2) mRNA, complete cds	K00799	GST, gst	glutathione S-transferase	P30104	492	3e-48	Glutathione S-transferase 1-1 OS=Drosophila erecta OX=7220 GN=GstD1 PE=3 SV=2	PF02798//PF13409//PF13417//PF00462	Glutathione S-transferase, N-terminal domain//Glutathione S-transferase, N-terminal domain//Glutathione S-transferase, N-terminal domain//Glutaredoxin	GO:0006118//GO:0045454	obsolete electron transport//cell redox homeostasis	GO:0009055//GO:0015035//GO:0005515	electron transfer activity//protein disulfide oxidoreductase activity//protein binding	--	--	--	--
Cluster-88.0	0	13.4329	-6.0033	5.2234e-05	0.0080575	Cluster-88.0	1171	--	--	--	--	--	--	--	--	--	--	--	--	--	--	--	--	--	PF02262	CBL proto-oncogene N-terminal domain 1	GO:0007166	cell surface receptor signaling pathway	--	--	--	--	--	--
Cluster-15418.10402	10824.9	2669.05	2.02	5.2728e-05	0.0081051	Cluster-15418.10402	5205	1516424857	ROT60976.1	1795	7.3e-197	hypothetical protein C7M84_021305 [Penaeus vannamei]	EU847619.1	EU847619	50	3.22906e-14	Macrobrachium rosenbergii clone Mr7-88 microsatellite sequence	--	--	--	Q9JLI3	787	7.9e-82	Membrane metallo-endopeptidase-like 1 OS=Mus musculus OX=10090 GN=Mmel1 PE=1 SV=1	PF05840//PF05649//PF10288//PF04612//PF01431//PF06703	Bacteriophage replication gene A protein (GPA)//Peptidase family M13//Cytoplasmic tRNA 2-thiolation protein 2//Type II secretion system (T2SS), protein M//Peptidase family M13//Microsomal signal peptidase 25 kDa subunit (SPC25)	GO:0034227//GO:0002098//GO:0009306//GO:0006260//GO:0006465//GO:0006508	tRNA thio-modification//tRNA wobble uridine modification//protein secretion//DNA replication//signal peptide processing//proteolysis	GO:0008233//GO:0000049//GO:0004222	peptidase activity//tRNA binding//metalloendopeptidase activity	GO:0016021//GO:0005787	integral component of membrane//signal peptidase complex	KOG3624	M13 family peptidase
Cluster-15418.17049	100.542	709.013	-2.8183	5.358e-05	0.0082072	Cluster-15418.17049	4999	1536060055	XP_027218746.1	2789	0	annulin-like isoform X2 [Penaeus vannamei]	XM_027362945.1	XM_027362945	383	0	PREDICTED: Penaeus vannamei annulin-like (LOC113811248), transcript variant X2, mRNA	K05619	TGM1	transglutaminase 1	P52183	1968	8.7e-219	Annulin OS=Schistocerca americana OX=7009 PE=2 SV=1	PF00927//PF00868//PF12735	Transglutaminase family, C-terminal ig like domain//Transglutaminase family//TRAPP trafficking subunit Trs65	GO:0018149//GO:0006891	peptide cross-linking//intra-Golgi vesicle-mediated transport	GO:0003810	protein-glutamine gamma-glutamyltransferase activity	GO:1990071	TRAPPII protein complex	--	--
Cluster-15418.2758	355.055	1283.23	-1.8524	5.4182e-05	0.0082705	Cluster-15418.2758	1067	1067092118	XP_018007862.1	170	4e-09	PREDICTED: uncharacterized protein LOC108665598 [Hyalella azteca]	--	--	--	--	--	--	--	--	--	--	--	--	--	--	--	--	--	--	--	--	--	--
Cluster-336.0	0	17.5066	-6.3852	5.4548e-05	0.0082976	Cluster-336.0	1841	910313117	XP_013173382.1	1314	1.5e-141	PREDICTED: chromodomain-helicase-DNA-binding protein 8-like [Papilio xuthus]	XM_021004035.1	XM_021004035	44	2.44284e-11	PREDICTED: Phascolarctos cinereus chromodomain helicase DNA binding protein 8 (CHD8), transcript variant X2, mRNA	K14437	CHD7	chromodomain-helicase-DNA-binding protein 7	Q9P2D1	703	1.5e-72	Chromodomain-helicase-DNA-binding protein 7 OS=Homo sapiens OX=9606 GN=CHD7 PE=1 SV=3	PF11496	Class II histone deacetylase complex subunits 2 and 3	GO:0016575	histone deacetylation	--	--	GO:0070823	HDA1 complex	KOG0384	Chromodomain-helicase DNA-binding protein
Cluster-186.0	0	19.2588	-6.5228	5.4788e-05	0.0083052	Cluster-186.0	375	934151398	KPM02220.1	295	4.5e-24	40S ribosomal protein S11-like protein [Sarcoptes scabiei]	--	--	--	--	--	K02949	RP-S11e, RPS11	small subunit ribosomal protein S11e	P62282	277	7.8e-24	40S ribosomal protein S11 OS=Rattus norvegicus OX=10116 GN=Rps11 PE=1 SV=3	PF00366	Ribosomal protein S17	GO:0006412//GO:0042254	translation//ribosome biogenesis	GO:0003735	structural constituent of ribosome	GO:0005840	ribosome	KOG1728	40S ribosomal protein S11
Cluster-15418.17874	1.09733	44.7077	-5.3318	5.5624e-05	0.0084029	Cluster-15418.17874	722	--	--	--	--	--	EF364557.1	EF364557	75	5.44613e-29	Macrobrachium rosenbergii clone 77 microsatellite sequence	--	--	--	--	--	--	--	--	--	--	--	--	--	--	--	--	--
Cluster-15579.0	217.906	1323.26	-2.5996	5.6081e-05	0.0084428	Cluster-15579.0	2725	--	--	--	--	--	--	--	--	--	--	--	--	--	--	--	--	--	PF06990	Galactose-3-O-sulfotransferase	GO:0009247//GO:0006687	glycolipid biosynthetic process//glycosphingolipid metabolic process	GO:0001733	galactosylceramide sulfotransferase activity	GO:0005794//GO:0016021	Golgi apparatus//integral component of membrane	--	--
Cluster-15418.14334	40.9901	7.39955	2.4677	5.8381e-05	0.0087589	Cluster-15418.14334	1856	--	--	--	--	--	--	--	--	--	--	--	--	--	--	--	--	--	--	--	--	--	--	--	--	--	--	--
Cluster-400.0	0	15.7545	-6.2332	6.074e-05	0.0090818	Cluster-400.0	712	910343561	XP_013175555.1	245	5.4e-18	PREDICTED: 60S ribosomal protein L7a-like [Papilio xuthus]	--	--	--	--	--	K02936	RP-L7Ae, RPL7A	large subunit ribosomal protein L7Ae	Q8SSG1	301	2.5e-26	60S ribosomal protein L7a OS=Encephalitozoon cuniculi (strain GB-M1) OX=284813 GN=RPL7A PE=1 SV=2	--	--	--	--	--	--	--	--	KOG3166	60S ribosomal protein L7A
Cluster-15418.10734	37770.4	12718.6	1.5703	6.2095e-05	0.0092214	Cluster-15418.10734	1664	751645212	AJF94637.1	770	1.7e-78	cytochrome P450 epoxidase-like protein [Portunus trituberculatus]	--	--	--	--	--	K14937	CYP15A1_C1	methyl farnesoate epoxidase / farnesoate epoxidase	Q6R7M4	525	6.1e-52	Methyl farnesoate epoxidase OS=Diploptera punctata OX=6984 GN=CYP15A1 PE=1 SV=1	PF00067	Cytochrome P450	GO:0055114	oxidation-reduction process	GO:0020037//GO:0016705//GO:0005506	heme binding//oxidoreductase activity, acting on paired donors, with incorporation or reduction of molecular oxygen//iron ion binding	--	--	--	--
Cluster-15418.8869	442.63	889.351	-1.0053	6.202e-05	0.0092214	Cluster-15418.8869	2300	1536093349	XP_027236554.1	281	1.2e-21	uncharacterized protein LOC113827825 [Penaeus vannamei]	--	--	--	--	--	K10607	TRIM32, HT2A	tripartite motif-containing protein 32	Q8CH72	151	2e-08	E3 ubiquitin-protein ligase TRIM32 OS=Mus musculus OX=10090 GN=Trim32 PE=1 SV=2	PF12678//PF00097//PF15324//PF00160//PF16685	RING-H2 zinc finger domain//Zinc finger, C3HC4 type (RING finger)//Hedgehog signalling target//Cyclophilin type peptidyl-prolyl cis-trans isomerase/CLD//zinc RING finger of MSL2	GO:0000413//GO:0007224	protein peptidyl-prolyl isomerization//smoothened signaling pathway	GO:0046872//GO:0008270//GO:0061630//GO:0003755	metal ion binding//zinc ion binding//ubiquitin protein ligase activity//peptidyl-prolyl cis-trans isomerase activity	--	--	--	--
Cluster-15418.458	220.656	1492.62	-2.756	6.3375e-05	0.0093481	Cluster-15418.458	1666	1536090149	XP_027234829.1	546	1.6e-52	uncharacterized protein LOC113826155 [Penaeus vannamei]	--	--	--	--	--	--	--	--	--	--	--	--	--	--	--	--	--	--	--	--	--	--
Cluster-15418.6456	2.70097	31.8509	-3.474	6.3294e-05	0.0093481	Cluster-15418.6456	775	--	--	--	--	--	--	--	--	--	--	--	--	--	--	--	--	--	--	--	--	--	--	--	--	--	--	--
Cluster-12610.0	47.9087	5.69908	3.0794	6.5074e-05	0.0095665	Cluster-12610.0	2586	1516434806	ROT68871.1	750	5.4e-76	putative armadillo repeat-containing protein 4 [Penaeus vannamei]	--	--	--	--	--	--	--	--	Q5T2S8	344	9.2e-31	Armadillo repeat-containing protein 4 OS=Homo sapiens OX=9606 GN=ARMC4 PE=1 SV=1	PF02985//PF01602//PF00514	HEAT repeat//Adaptin N terminal region//Armadillo/beta-catenin-like repeat	GO:0006886//GO:0016192	intracellular protein transport//vesicle-mediated transport	GO:0005515	protein binding	GO:0030117	membrane coat	--	--
Cluster-15418.3977	2.54829	40.0677	-3.9471	6.7703e-05	0.0099197	Cluster-15418.3977	779	--	--	--	--	--	--	--	--	--	--	--	--	--	--	--	--	--	PF15180	Neuropeptides B and W	GO:0007165	signal transduction	GO:0001664	G protein-coupled receptor binding	--	--	--	--
Cluster-15418.195	20.9539	116.123	-2.4549	6.9649e-05	0.010171	Cluster-15418.195	4673	--	--	--	--	--	--	--	--	--	--	--	--	--	--	--	--	--	--	--	--	--	--	--	--	--	--	--
Cluster-17661.0	233.473	973.765	-2.0599	7.0547e-05	0.010234	Cluster-17661.0	4425	1067083274	XP_018025485.1	3635	0	PREDICTED: ribonucleoside-diphosphate reductase large subunit-like [Hyalella azteca]	XM_026432769.1	XM_026432769	535	0	PREDICTED: Frankliniella occidentalis ribonucleoside-diphosphate reductase large subunit (LOC113213618), mRNA	K10807	RRM1	ribonucleoside-diphosphate reductase subunit M1	P23921	3392	0	Ribonucleoside-diphosphate reductase large subunit OS=Homo sapiens OX=9606 GN=RRM1 PE=1 SV=1	PF04030//PF01114//PF02867//PF00317//PF09230//PF12387	D-arabinono-1,4-lactone oxidase//Colipase, N-terminal domain//Ribonucleotide reductase, barrel domain//Ribonucleotide reductase, all-alpha domain//DNA fragmentation factor 40 kDa//Pestivirus NS2 peptidase	GO:0016042//GO:0006309//GO:0006260//GO:0006144//GO:0009186//GO:0055114//GO:0006206//GO:0006508//GO:0007586	lipid catabolic process//apoptotic DNA fragmentation//DNA replication//purine nucleobase metabolic process//deoxyribonucleoside diphosphate metabolic process//oxidation-reduction process//pyrimidine nucleobase metabolic process//proteolysis//digestion	GO:0016817//GO:0004197//GO:0004748//GO:0004252//GO:0017111//GO:0008047//GO:0003885//GO:0016787//GO:0005524//GO:0070008//GO:0003968	hydrolase activity, acting on acid anhydrides//cysteine-type endopeptidase activity//ribonucleoside-diphosphate reductase activity, thioredoxin disulfide as acceptor//serine-type endopeptidase activity//nucleoside-triphosphatase activity//enzyme activator activity//D-arabinono-1,4-lactone oxidase activity//hydrolase activity//ATP binding//serine-type exopeptidase activity//RNA-directed 5'-3' RNA …	GO:0016020//GO:0005576//GO:0005971//GO:0005737//GO:0031379//GO:0005634	membrane//extracellular region//ribonucleoside-diphosphate reductase complex//cytoplasm//RNA-directed RNA polymerase complex//nucleus	KOG1112	Ribonucleotide reductase, alpha subunit
Cluster-542.0	0	13.9816	-6.0613	7.0336e-05	0.010234	Cluster-542.0	895	--	--	--	--	--	--	--	--	--	--	--	--	--	--	--	--	--	PF04815	Sec23/Sec24 helical domain	GO:0006888//GO:0006886	endoplasmic reticulum to Golgi vesicle-mediated transport//intracellular protein transport	--	--	GO:0030127	COPII vesicle coat	--	--
Cluster-15418.12271	25.878	3.41348	2.9203	7.1918e-05	0.010398	Cluster-15418.12271	951	--	--	--	--	--	--	--	--	--	--	--	--	--	--	--	--	--	--	--	--	--	--	--	--	--	--	--
Cluster-747.0	0	14.9088	-6.1535	7.2495e-05	0.010447	Cluster-747.0	493	--	--	--	--	--	--	--	--	--	--	--	--	--	--	--	--	--	PF01251	Ribosomal protein S7e	GO:0042254//GO:0006412	ribosome biogenesis//translation	GO:0003735	structural constituent of ribosome	GO:0005840	ribosome	--	--
Cluster-15418.10322	49.3714	390.762	-2.9778	7.3547e-05	0.010564	Cluster-15418.10322	760	586939656	AHJ90473.1	1286	1.1e-138	hemocyanin [Macrobrachium nipponense]	KF431830.1	KF431830	563	0	Macrobrachium nipponense hemocyanin mRNA, complete cds	--	--	--	P10787	884	6.5e-94	Hemocyanin B chain OS=Panulirus interruptus OX=6735 PE=1 SV=1	--	--	--	--	--	--	--	--	--	--
Cluster-407.0	0	14.0335	-6.0662	7.609e-05	0.010894	Cluster-407.0	884	--	--	--	--	--	--	--	--	--	--	--	--	--	--	--	--	--	--	--	--	--	--	--	--	--	--	--
Cluster-393.0	0	15.7531	-6.2331	7.6656e-05	0.010939	Cluster-393.0	309	910321496	XP_013163693.1	265	1.1e-20	PREDICTED: 60S ribosomal protein L30-like [Papilio xuthus]	--	--	--	--	--	K02908	RP-L30e, RPL30	large subunit ribosomal protein L30e	P39095	191	6.1e-14	60S ribosomal protein L30 OS=Leishmania major OX=5664 GN=RPL30 PE=3 SV=1	PF10432	Bacterial phospho-glucose isomerase C-terminal SIS domain	GO:0005975//GO:0006094//GO:0006013//GO:0006096//GO:0006000//GO:0005982//GO:0005985//GO:0006098	carbohydrate metabolic process//gluconeogenesis//mannose metabolic process//glycolytic process//fructose metabolic process//starch metabolic process//sucrose metabolic process//pentose-phosphate shunt	GO:0004347//GO:0004476	glucose-6-phosphate isomerase activity//mannose-6-phosphate isomerase activity	--	--	KOG2988	60S ribosomal protein L30
Cluster-15418.3796	491.86	237.987	1.0467	7.7701e-05	0.011052	Cluster-15418.3796	7373	--	--	--	--	--	--	--	--	--	--	--	--	--	--	--	--	--	--	--	--	--	--	--	--	--	--	--
Cluster-15418.11643	42.3797	11.1145	1.9279	7.8427e-05	0.011097	Cluster-15418.11643	969	--	--	--	--	--	--	--	--	--	--	--	--	--	--	--	--	--	--	--	--	--	--	--	--	--	--	--
Cluster-15418.14413	437.543	216.611	1.0135	7.8525e-05	0.011097	Cluster-15418.14413	1995	1536052560	XP_027214731.1	197	5.6e-12	O-acyltransferase like protein-like [Penaeus vannamei]	--	--	--	--	--	--	--	--	--	--	--	--	--	--	--	--	--	--	--	--	--	--
Cluster-457.0	0	15.6864	-6.2274	7.9034e-05	0.011133	Cluster-457.0	550	--	--	--	--	--	--	--	--	--	--	--	--	--	--	--	--	--	PF02706//PF11087	Chain length determinant protein//PRD1 phage membrane DNA delivery	GO:0009103	lipopolysaccharide biosynthetic process	--	--	GO:0039641//GO:0016020	viral inner membrane//membrane	--	--
Cluster-15418.16752	152.684	374.783	-1.2949	8.0081e-05	0.011226	Cluster-15418.16752	1613	--	--	--	--	--	--	--	--	--	--	--	--	--	--	--	--	--	PF07851//PF10473//PF15679//PF06008//PF04728//PF06156//PF06009//PF10018//PF04136//PF06160	TMPIT-like protein//Leucine-rich repeats of kinetochore protein Cenp-F/LEK1//Domain of unknown function (DUF4665)//Laminin Domain I//Lipoprotein leucine-zipper//Initiation control protein YabA//Laminin Domain II//Vitamin-D-receptor interacting Mediator subunit 4//Sec34-like family//Septation ring formation regulator, EzrA	GO:0030155//GO:0030334//GO:0006260//GO:0045995//GO:0000921//GO:0006357//GO:0006886//GO:0042254//GO:0007155//GO:0007165	regulation of cell adhesion//regulation of cell migration//DNA replication//regulation of embryonic development//septin ring assembly//regulation of transcription by RNA polymerase II//intracellular protein transport//ribosome biogenesis//cell adhesion//signal transduction	GO:0070840//GO:0008134//GO:0042803//GO:0003712//GO:0005102	dynein complex binding//transcription factor binding//protein homodimerization activity//transcription coregulator activity//signaling receptor binding	GO:0005801//GO:0016592//GO:0016021//GO:0005940//GO:0016020//GO:0019867//GO:0005667	cis-Golgi network//mediator complex//integral component of membrane//septin ring//membrane//outer membrane//transcription regulator complex	--	--
Cluster-15418.2756	76.1763	621.743	-3.0229	8.0204e-05	0.011226	Cluster-15418.2756	862	1067092120	XP_018007863.1	157	1e-07	PREDICTED: uncharacterized protein LOC108665598 [Hyalella azteca]	--	--	--	--	--	--	--	--	--	--	--	--	--	--	--	--	--	--	--	--	--	--
Cluster-8793.0	121.977	40.5588	1.5935	8.4087e-05	0.011732	Cluster-8793.0	1291	1536096445	XP_027238223.1	1220	8.6e-131	uncharacterized protein LOC113829285 isoform X2 [Penaeus vannamei]	--	--	--	--	--	--	--	--	A1CFY8	235	2e-18	Probable D-xylulose reductase A OS=Aspergillus clavatus (strain ATCC 1007 / CBS 513.65 / DSM 816 / NCTC 3887 / NRRL 1) OX=344612 GN=xdhA PE=3 SV=2	PF00107//PF08240	Zinc-binding dehydrogenase//Alcohol dehydrogenase GroES-like domain	GO:0055114	oxidation-reduction process	--	--	--	--	KOG0024	Sorbitol dehydrogenase
Cluster-15418.5545	540.471	1248.33	-1.2079	8.4638e-05	0.011769	Cluster-15418.5545	6335	1536063856	XP_027220783.1	3333	0	dystroglycan-like [Penaeus vannamei]	--	--	--	--	--	K06265	DAG1	dystroglycan 1	Q29243	571	1.1e-56	Dystroglycan OS=Sus scrofa OX=9823 GN=DAG1 PE=2 SV=2	PF05887//PF05454	Procyclic acidic repetitive protein (PARP)//Dystroglycan (Dystrophin-associated glycoprotein 1)	GO:0007016	obsolete cytoskeletal anchoring at plasma membrane	--	--	GO:0016020//GO:0016010	membrane//dystrophin-associated glycoprotein complex	--	--
Cluster-15418.7034	27.9191	275.44	-3.2868	8.4889e-05	0.011769	Cluster-15418.7034	4919	--	--	--	--	--	--	--	--	--	--	--	--	--	--	--	--	--	--	--	--	--	--	--	--	--	--	--
Cluster-15418.10830	354.256	1496.91	-2.0792	8.5569e-05	0.011825	Cluster-15418.10830	939	--	--	--	--	--	--	--	--	--	--	--	--	--	--	--	--	--	PF02022	Integrase Zinc binding domain	--	--	GO:0008270	zinc ion binding	--	--	--	--
Cluster-15418.9340	6343.83	1397.3	2.1826	8.6237e-05	0.01188	Cluster-15418.9340	1227	1315163321	AUG69383.1	1320	2.1e-142	Cathepsin B [Macrobrachium rosenbergii]	--	--	--	--	--	K01363	CTSB	cathepsin B	Q5R6D1	899	1.9e-95	Cathepsin B OS=Pongo abelii OX=9601 GN=CTSB PE=2 SV=1	PF03051//PF08127//PF00112	Peptidase C1-like family//Peptidase family C1 propeptide//Papain family cysteine protease	GO:0006508//GO:0050790	proteolysis//regulation of catalytic activity	GO:0008234//GO:0004197	cysteine-type peptidase activity//cysteine-type endopeptidase activity	--	--	KOG1543	Cysteine proteinase Cathepsin L
Cluster-651.0	0	19.6181	-6.5493	8.7996e-05	0.012085	Cluster-651.0	1381	--	--	--	--	--	--	--	--	--	--	--	--	--	--	--	--	--	PF09726	Macoilin family	GO:0023041	neuronal signal transduction	--	--	GO:0030867	rough endoplasmic reticulum membrane	--	--
Cluster-15418.12741	18.7278	75.6204	-2.0042	8.853e-05	0.01212	Cluster-15418.12741	418	--	--	--	--	--	--	--	--	--	--	--	--	--	--	--	--	--	PF05195	Aminopeptidase P, N-terminal domain	--	--	GO:0004177//GO:0030145	aminopeptidase activity//manganese ion binding	--	--	--	--
Cluster-15418.7499	103.532	253.683	-1.2909	8.933e-05	0.012154	Cluster-15418.7499	5810	1536076287	XP_027227382.1	2374	5.9e-264	LOW QUALITY PROTEIN: transmembrane 9 superfamily member 1-like [Penaeus vannamei]	XM_020065199.1	XM_020065199	86	3.50636e-34	PREDICTED: Crassostrea gigas transmembrane 9 superfamily member 1-like (LOC105323145), transcript variant X2, mRNA	K17085	TM9SF1	transmembrane 9 superfamily member 1	A4IFE9	1872	1.4e-207	Transmembrane 9 superfamily member 1 OS=Bos taurus OX=9913 GN=TM9SF1 PE=2 SV=1	PF02990	Endomembrane protein 70	--	--	--	--	GO:0016021	integral component of membrane	KOG1277	Endosomal membrane proteins, EMP70
Cluster-358.0	0	17.4741	-6.3827	8.9206e-05	0.012154	Cluster-358.0	812	943947811	XP_014357001.1	472	2.9e-44	PREDICTED: aquaporin-like [Papilio machaon]	--	--	--	--	--	K09884	AQPN	aquaporin rerated protein, invertebrate	B7XIC4	818	3.1e-86	Aquaporin OS=Enterocytozoon bieneusi (strain H348) OX=481877 GN=AQP PE=3 SV=1	PF00230	Major intrinsic protein	GO:0055085//GO:0006810	transmembrane transport//transport	GO:0015267	channel activity	GO:0016020	membrane	KOG0223	Aquaporin (major intrinsic protein family)
Cluster-831.0	0	15.4855	-6.2083	9.0817e-05	0.012318	Cluster-831.0	350	910353667	XP_013180854.1	261	3.7e-20	PREDICTED: 40S ribosomal protein S22-B-like [Papilio xuthus]	--	--	--	--	--	K02957	RP-S15Ae, RPS15A	small subunit ribosomal protein S15Ae	Q96W54	226	6e-18	40S ribosomal protein S22-A OS=Candida albicans (strain SC5314 / ATCC MYA-2876) OX=237561 GN=RPS22A PE=3 SV=3	PF00410	Ribosomal protein S8	GO:0042254//GO:0006412	ribosome biogenesis//translation	GO:0003735	structural constituent of ribosome	GO:0005840	ribosome	KOG1754	40S ribosomal protein S15/S22
Cluster-15418.10935	60.9132	154.938	-1.3434	9.1593e-05	0.012327	Cluster-15418.10935	7175	1229875023	XP_022166426.1	309	2.1e-24	uncharacterized protein LOC111030978 [Myzus persicae]	--	--	--	--	--	--	--	--	--	--	--	--	PF16954//PF05699	Haem-transporter, endosomal/lysosomal, haem-responsive gene//hAT family C-terminal dimerisation region	GO:0015886	heme transport	GO:0046983//GO:0015232	protein dimerization activity//heme transmembrane transporter activity	--	--	--	--
Cluster-15418.6635	654.124	256.784	1.3495	9.1251e-05	0.012327	Cluster-15418.6635	3665	1536096264	XP_027238122.1	1463	1.6e-158	solute carrier family 2, facilitated glucose transporter member 8-like [Penaeus vannamei]	--	--	--	--	--	K14258	TRET1	facilitated trehalose transporter	A9ZSY2	569	1.1e-56	Facilitated trehalose transporter Tret1 OS=Apis mellifera ligustica OX=7469 GN=Tret1 PE=1 SV=1	PF05631//PF07690//PF04805//PF00083	Sugar-tranasporters, 12 TM//Major Facilitator Superfamily//E10-like protein conserved region//Sugar (and other) transporter	GO:0055085//GO:0015689//GO:0055114	transmembrane transport//molybdate ion transport//oxidation-reduction process	GO:0016972//GO:0015098//GO:0022857	thiol oxidase activity//molybdate ion transmembrane transporter activity//transmembrane transporter activity	GO:0016021	integral component of membrane	KOG0254	Predicted transporter (major facilitator superfamily)
Cluster-504.0	0	17.8394	-6.4123	9.1726e-05	0.012327	Cluster-504.0	450	669196112	XP_008623067.1	315	2.6e-26	30S ribosomal protein S15e [Plasmodium vinckei vinckei]	--	--	--	--	--	K02958	RP-S15e, RPS15	small subunit ribosomal protein S15e	P20342	290	2.9e-25	40S ribosomal protein S15 OS=Xenopus laevis OX=8355 GN=rps15 PE=2 SV=3	PF00203	Ribosomal protein S19	GO:0006412//GO:0042254	translation//ribosome biogenesis	GO:0003735	structural constituent of ribosome	GO:0005840	ribosome	KOG0898	40S ribosomal protein S15
Cluster-15418.4482	104.321	313.221	-1.5815	9.2298e-05	0.012365	Cluster-15418.4482	3168	1536069566	XP_027223806.1	433	3.8e-39	uncharacterized protein LOC113815986 isoform X2 [Penaeus vannamei]	--	--	--	--	--	--	--	--	Q5IS54	204	1.9e-14	Caspase-3 OS=Pan troglodytes OX=9598 GN=CASP3 PE=2 SV=1	PF05313//PF00096//PF02312//PF00374//PF06220	Poxvirus P21 membrane protein//Zinc finger, C2H2 type//Core binding factor beta subunit//Nickel-dependent hydrogenase//U1 zinc finger	--	--	GO:0008270//GO:0016151//GO:0003713//GO:0003676	zinc ion binding//nickel cation binding//transcription coactivator activity//nucleic acid binding	GO:0016021//GO:0005667//GO:0005634	integral component of membrane//transcription regulator complex//nucleus	--	--
Cluster-15418.7628	164.422	51.1514	1.6816	9.5246e-05	0.012721	Cluster-15418.7628	1566	--	--	--	--	--	--	--	--	--	--	--	--	--	--	--	--	--	--	--	--	--	--	--	--	--	--	--
Cluster-15418.5118	118.047	291.482	-1.3087	9.8091e-05	0.013062	Cluster-15418.5118	4682	1536084551	XP_027231818.1	743	6.4e-75	cyclic AMP response element-binding protein A-like [Penaeus vannamei]	XM_023969378.1	XM_023969378	53	6.23817e-16	PREDICTED: Salvelinus alpinus cyclic AMP-responsive element-binding protein 3-like protein 2 (LOC111951321), mRNA	K09048	CREB3	cyclic AMP-responsive element-binding protein 3	A2VD01	333	3.1e-29	Cyclic AMP-responsive element-binding protein 3-like protein 2 OS=Xenopus laevis OX=8355 GN=creb3l2 PE=2 SV=1	PF07655//PF07716//PF03131//PF06005//PF06156//PF00170//PF08702	Secretin N-terminal domain//Basic region leucine zipper//bZIP Maf transcription factor//Cell division protein ZapB//Initiation control protein YabA//bZIP transcription factor//Fibrinogen alpha/beta chain family	GO:0043093//GO:0007165//GO:0009297//GO:0006355//GO:0030168//GO:0006260//GO:0051258//GO:0090529	FtsZ-dependent cytokinesis//signal transduction//pilus assembly//regulation of transcription, DNA-templated//platelet activation//DNA replication//protein polymerization//cell septum assembly	GO:0005102//GO:0003700//GO:0003677	signaling receptor binding//DNA-binding transcription factor activity//DNA binding	GO:0005667//GO:0005634//GO:0005577//GO:0019867//GO:0005737	transcription regulator complex//nucleus//fibrinogen complex//outer membrane//cytoplasm	KOG0709	CREB/ATF family transcription factor
Cluster-15418.14142	10463.5	4456.92	1.2311	9.9757e-05	0.013243	Cluster-15418.14142	2106	1536063637	XP_027220672.1	1633	1.8e-178	esterase E4-like isoform X1 [Penaeus vannamei]	--	--	--	--	--	--	--	--	B2D0J5	706	7.9e-73	Venom carboxylesterase-6 OS=Apis mellifera OX=7460 PE=2 SV=1	PF05693//PF07859	Glycogen synthase//alpha/beta hydrolase fold	GO:0005985//GO:0005982//GO:0005978	sucrose metabolic process//starch metabolic process//glycogen biosynthetic process	GO:0016787//GO:0004373	hydrolase activity//glycogen (starch) synthase activity	--	--	KOG1516	Carboxylesterase and related proteins
Cluster-11173.0	7.88227	43.3046	-2.4576	0.00010283	0.013609	Cluster-11173.0	2510	1536048372	XP_027212493.1	777	3.9e-79	uncharacterized protein LOC113805639 [Penaeus vannamei]	--	--	--	--	--	--	--	--	--	--	--	--	--	--	--	--	--	--	--	--	--	--
Cluster-563.0	0	14.3646	-6.0996	0.00010455	0.013796	Cluster-563.0	947	910310310	XP_013164650.1	361	2.5e-31	PREDICTED: LOW QUALITY PROTEIN: cell division control protein 10-like [Papilio xuthus]	--	--	--	--	--	K16944	SEPT7, CDC3	septin 7	Q8SQR3	533	4.1e-53	Cell division control protein 10 OS=Encephalitozoon cuniculi (strain GB-M1) OX=284813 GN=CDC10 PE=1 SV=2	PF00735	Septin	--	--	GO:0005525	GTP binding	--	--	KOG3859	Septins (P-loop GTPases)
Cluster-15418.18664	1.87759	40.7626	-4.446	0.00010605	0.013952	Cluster-15418.18664	1401	--	--	--	--	--	--	--	--	--	--	--	--	--	--	--	--	--	--	--	--	--	--	--	--	--	--	--
Cluster-126.0	0	15.4544	-6.2056	0.00010761	0.014094	Cluster-126.0	900	910333843	XP_013170326.1	149	9.3e-07	PREDICTED: probable 6-phosphogluconolactonase 4, chloroplastic [Papilio xuthus]	--	--	--	--	--	--	--	--	--	--	--	--	PF01384//PF09472//PF00802//PF01182	Phosphate transporter family//Tetrahydromethanopterin S-methyltransferase, F subunit (MtrF)//Pneumovirus attachment glycoprotein G//Glucosamine-6-phosphate isomerases/6-phosphogluconolactonase	GO:0006817//GO:0046656//GO:0015948//GO:0005975	phosphate ion transport//folic acid biosynthetic process//methanogenesis//carbohydrate metabolic process	GO:0005315//GO:0030269	inorganic phosphate transmembrane transporter activity//tetrahydromethanopterin S-methyltransferase activity	GO:0016020//GO:0055036	membrane//virion membrane	--	--
Cluster-16385.0	46.8502	10.5809	2.1527	0.00010778	0.014094	Cluster-16385.0	2024	1516447987	ROT80505.1	955	7.2e-100	putative uncharacterized K02A2.6-like protein [Penaeus vannamei]	--	--	--	--	--	--	--	--	Q09575	289	1.7e-24	Uncharacterized protein K02A2.6 OS=Caenorhabditis elegans OX=6239 GN=K02A2.6 PE=4 SV=1	PF00665	Integrase core domain	GO:0015074	DNA integration	--	--	--	--	--	--
Cluster-15418.16952	0	12.2754	-5.8735	0.00010841	0.014135	Cluster-15418.16952	1217	--	--	--	--	--	--	--	--	--	--	--	--	--	--	--	--	--	--	--	--	--	--	--	--	--	--	--
Cluster-15418.415	31.8907	5.42576	2.5657	0.00011046	0.014359	Cluster-15418.415	706	--	--	--	--	--	--	--	--	--	--	--	--	--	--	--	--	--	--	--	--	--	--	--	--	--	--	--
Cluster-15418.3648	677.299	259.899	1.3818	0.00011132	0.014386	Cluster-15418.3648	2580	--	--	--	--	--	--	--	--	--	--	--	--	--	--	--	--	--	PF00955	HCO3- transporter family	GO:0006820	anion transport	--	--	GO:0016021	integral component of membrane	--	--
Cluster-15418.7202	7839.54	2769.49	1.5011	0.00011103	0.014386	Cluster-15418.7202	1203	156215726	EDO36679.1	183	1.4e-10	predicted protein, partial [Nematostella vectensis]	--	--	--	--	--	--	--	--	--	--	--	--	--	--	--	--	--	--	--	--	--	--
Cluster-15418.8170	861.192	2292.66	-1.4126	0.00011561	0.014769	Cluster-15418.8170	1631	558633449	AHA83583.1	268	2.7e-20	C-type lectin 2 [Penaeus japonicus]	--	--	--	--	--	--	--	--	--	--	--	--	--	--	--	--	--	--	--	--	--	--
Cluster-15418.8985	99.7187	19.1461	2.3803	0.00011518	0.014769	Cluster-15418.8985	624	1536069330	XP_027223690.1	153	2.2e-07	uncharacterized protein LOC113815873 isoform X1 [Penaeus vannamei]	--	--	--	--	--	--	--	--	--	--	--	--	PF01690	Potato leaf roll virus readthrough protein	--	--	--	--	GO:0019028	viral capsid	--	--
Cluster-595.0	0	17.2362	-6.3628	0.00011563	0.014769	Cluster-595.0	474	678329963	CDW79386.1	294	7.5e-24	related to ssf1-nucleolar protein involved in the assembly of the large ribosomal subunit [Stylonychia lemnae]	--	--	--	--	--	K02955	RP-S14e, RPS14	small subunit ribosomal protein S14e	P13471	284	1.5e-24	40S ribosomal protein S14 OS=Rattus norvegicus OX=10116 GN=Rps14 PE=2 SV=3	PF00411	Ribosomal protein S11	GO:0006412//GO:0042254	translation//ribosome biogenesis	GO:0003735	structural constituent of ribosome	GO:0005840	ribosome	KOG0407	40S ribosomal protein S14
Cluster-15418.16707	672.012	2585.96	-1.9437	0.00011828	0.015063	Cluster-15418.16707	3366	--	--	--	--	--	--	--	--	--	--	--	--	--	--	--	--	--	PF02144//PF01607//PF04871//PF07544//PF04120	Repair protein Rad1/Rec1/Rad17//Chitin binding Peritrophin-A domain//Uso1 / p115 like vesicle tethering protein, C terminal region//RNA polymerase II transcription mediator complex subunit 9//Low affinity iron permease	GO:0055085//GO:0006357//GO:0006886//GO:0000077//GO:0016192	transmembrane transport//regulation of transcription by RNA polymerase II//intracellular protein transport//DNA damage checkpoint//vesicle-mediated transport	GO:0003712//GO:0008061	transcription coregulator activity//chitin binding	GO:0016592//GO:0042025//GO:0005667//GO:0005576	mediator complex//host cell nucleus//transcription regulator complex//extracellular region	--	--
Cluster-15418.9401	2357.23	888.102	1.4081	0.00011894	0.015103	Cluster-15418.9401	1650	--	--	--	--	--	--	--	--	--	--	--	--	--	--	--	--	--	--	--	--	--	--	--	--	--	--	--
Cluster-15418.324	8.72897	74.3709	-3.1145	0.00012128	0.015272	Cluster-15418.324	1024	--	--	--	--	--	--	--	--	--	--	--	--	--	--	--	--	--	--	--	--	--	--	--	--	--	--	--
Cluster-306.0	0	13.7719	-6.0389	0.00012087	0.015272	Cluster-306.0	476	1048051387	XP_017480808.1	236	4e-17	PREDICTED: 60S ribosomal protein L32-like [Rhagoletis zephyria]	--	--	--	--	--	K02912	RP-L32e, RPL32	large subunit ribosomal protein L32e	Q8SS18	245	5.1e-20	60S ribosomal protein L32 OS=Encephalitozoon cuniculi (strain GB-M1) OX=284813 GN=RPL32 PE=3 SV=1	PF01655	Ribosomal protein L32	GO:0042254//GO:0006412	ribosome biogenesis//translation	GO:0003735	structural constituent of ribosome	GO:0005840	ribosome	KOG0878	60S ribosomal protein L32
Cluster-645.0	0	13.6607	-6.0281	0.00012132	0.015272	Cluster-645.0	1335	910316738	XP_013182699.1	226	1.6e-15	PREDICTED: uncharacterized protein LOC106128784 [Papilio xuthus]	--	--	--	--	--	--	--	--	--	--	--	--	PF08636//PF09017//PF01708	ER protein Pkr1//Microbial transglutaminase//Geminivirus putative movement protein	GO:0046740//GO:0070072	transport of virus in host, cell to cell//vacuolar proton-transporting V-type ATPase complex assembly	GO:0003810	protein-glutamine gamma-glutamyltransferase activity	GO:0016021	integral component of membrane	--	--
Cluster-15418.16664	310.147	678.371	-1.1287	0.00012273	0.015406	Cluster-15418.16664	5158	1536094046	XP_027236932.1	2065	3.6e-228	nicotinamide phosphoribosyltransferase-like [Penaeus vannamei]	--	--	--	--	--	K03462	NAMPT	nicotinamide phosphoribosyltransferase	Q52I78	1404	2.2e-153	Nicotinamide phosphoribosyltransferase OS=Sus scrofa OX=9823 GN=NAMPT PE=2 SV=2	--	--	--	--	--	--	--	--	--	--
Cluster-768.0	0	16.0933	-6.2637	0.00012309	0.015407	Cluster-768.0	653	910313263	XP_013174304.1	298	3.5e-24	PREDICTED: 60S ribosomal protein L1-like [Papilio xuthus]	--	--	--	--	--	K02865	RP-L10Ae, RPL10A	large subunit ribosomal protein L10Ae	Q8SRY5	306	5.9e-27	60S ribosomal protein L1 OS=Encephalitozoon cuniculi (strain GB-M1) OX=284813 GN=RPL1 PE=1 SV=1	PF01993	methylene-5,6,7,8-tetrahydromethanopterin dehydrogenase	GO:0015948//GO:0055114	methanogenesis//oxidation-reduction process	GO:0008901	ferredoxin hydrogenase activity	GO:0009375	ferredoxin hydrogenase complex	KOG1570	60S ribosomal protein L10A
Cluster-509.0	0	14.3263	-6.0961	0.00012359	0.015425	Cluster-509.0	1601	910336590	XP_013171827.1	698	3.6e-70	PREDICTED: polyadenylate-binding protein, cytoplasmic and nuclear-like [Papilio xuthus]	--	--	--	--	--	K13126	PABPC	polyadenylate-binding protein	Q8SR30	665	3.4e-68	Polyadenylate-binding protein, cytoplasmic and nuclear OS=Encephalitozoon cuniculi (strain GB-M1) OX=284813 GN=PAB1 PE=1 SV=1	PF00076//PF16367//PF03468	RNA recognition motif. (a.k.a. RRM, RBD, or RNP domain)//RNA recognition motif//XS domain	GO:0031047	gene silencing by RNA	GO:0003676	nucleic acid binding	--	--	KOG0123	Polyadenylate-binding protein (RRM superfamily)
Cluster-438.0	0	13.7556	-6.0374	0.00012397	0.015429	Cluster-438.0	517	--	--	--	--	--	--	--	--	--	--	--	--	--	--	--	--	--	PF07655	Secretin N-terminal domain	GO:0009297	pilus assembly	--	--	GO:0019867	outer membrane	--	--
Cluster-15418.17303	0	17.2909	-6.3671	0.0001246	0.015464	Cluster-15418.17303	1563	910318086	XP_013161851.1	344	3.9e-29	PREDICTED: heat shock protein homolog SSE1-like [Papilio xuthus]	--	--	--	--	--	K09490	HSPA5, BIP	heat shock 70kDa protein 5	Q8SQR8	372	3.2e-34	Heat shock protein homolog SSE1 OS=Encephalitozoon cuniculi (strain GB-M1) OX=284813 GN=SSE1 PE=1 SV=2	PF02862	DDHD domain	--	--	GO:0046872	metal ion binding	--	--	--	--
Cluster-8981.0	13.0818	72.8901	-2.4885	0.00012709	0.015728	Cluster-8981.0	3251	1536063560	XP_027220631.1	682	5.2e-68	caskin-1-like [Penaeus vannamei]	--	--	--	--	--	--	--	--	Q8VHK1	189	1.1e-12	Caskin-2 OS=Mus musculus OX=10090 GN=Caskin2 PE=1 SV=3	PF07647//PF00536	SAM domain (Sterile alpha motif)//SAM domain (Sterile alpha motif)	--	--	GO:0005515	protein binding	--	--	--	--
Cluster-15418.293	78.7781	199.639	-1.3457	0.00013006	0.01605	Cluster-15418.293	3677	1536057078	XP_027217154.1	2063	4.3e-228	limb region 1 protein homolog isoform X2 [Penaeus vannamei]	XM_027361353.1	XM_027361353	442	0	PREDICTED: Penaeus vannamei limb region 1 protein homolog (LOC113809690), transcript variant X2, mRNA	--	--	--	Q8WVP7	812	7.1e-85	Limb region 1 protein homolog OS=Homo sapiens OX=9606 GN=LMBR1 PE=1 SV=1	--	--	--	--	--	--	--	--	KOG3722	Lipocalin-interacting membrane receptor (LIMR)
Cluster-15418.16876	0	12.0152	-5.8423	0.00013489	0.01646	Cluster-15418.16876	1190	--	--	--	--	--	EU847620.1	EU847620	65	3.31457e-23	Macrobrachium rosenbergii clone Mr8-24 microsatellite sequences	--	--	--	--	--	--	--	--	--	--	--	--	--	--	--	--	--
Cluster-15418.2176	38.1094	197.718	-2.3668	0.00013418	0.01646	Cluster-15418.2176	1853	--	--	--	--	--	--	--	--	--	--	--	--	--	--	--	--	--	PF06699//PF13520//PF00601	GPI biosynthesis protein family Pig-F//Amino acid permease//Influenza non-structural protein (NS2)	GO:0006405//GO:0006506//GO:0055085	RNA export from nucleus//GPI anchor biosynthetic process//transmembrane transport	GO:0022857	transmembrane transporter activity	GO:0042025//GO:0016020//GO:0005789	host cell nucleus//membrane//endoplasmic reticulum membrane	--	--
Cluster-527.0	0	12.5993	-5.9107	0.00013438	0.01646	Cluster-527.0	637	--	--	--	--	--	--	--	--	--	--	--	--	--	--	--	--	--	PF06116	Transcriptional activator RinB	GO:0006355	regulation of transcription, DNA-templated	--	--	--	--	--	--
Cluster-606.0	0	16.9612	-6.3395	0.00013479	0.01646	Cluster-606.0	1254	910322345	XP_013164163.1	614	1.6e-60	PREDICTED: mitochondrial protein import protein mas5-like [Papilio xuthus]	--	--	--	--	--	K09503	DNAJA2	DnaJ homolog subfamily A member 2	Q8SRK0	615	1.7e-62	Mitochondrial protein import protein mas5 OS=Encephalitozoon cuniculi (strain GB-M1) OX=284813 GN=MAS5 PE=1 SV=1	PF15854//PF04863//PF00684	G-protein coupled receptor ligand 15//Alliinase EGF-like domain//DnaJ central domain	GO:0007165	signal transduction	GO:0001664//GO:0016846//GO:0031072//GO:0051082	G protein-coupled receptor binding//carbon-sulfur lyase activity//heat shock protein binding//unfolded protein binding	--	--	KOG0712	Molecular chaperone (DnaJ superfamily)
Cluster-500.0	0	13.1538	-5.973	0.00013702	0.016674	Cluster-500.0	824	--	--	--	--	--	--	--	--	--	--	--	--	--	--	--	--	--	--	--	--	--	--	--	--	--	--	--
Cluster-15418.2085	47.4646	257.299	-2.4375	0.00013797	0.016729	Cluster-15418.2085	1664	1483245294	AYD41604.1	676	1.3e-67	vascular endothelial growth factor 2, partial [Procambarus clarkii]	--	--	--	--	--	--	--	--	Q03376	128	6.6e-06	Balbiani ring protein 3 OS=Chironomus tentans OX=7153 GN=BR3 PE=2 SV=1	PF00341//PF07740	PDGF/VEGF domain//Ion channel inhibitory toxin	GO:0006810//GO:0007165//GO:0008283//GO:0009405//GO:0040007	transport//signal transduction//cell population proliferation//pathogenesis//growth	GO:0008200//GO:0008083	ion channel inhibitor activity//growth factor activity	GO:0016020//GO:0005576	membrane//extracellular region	--	--
Cluster-552.0	0	13.7819	-6.0399	0.00013823	0.016729	Cluster-552.0	318	--	--	--	--	--	--	--	--	--	--	--	--	--	--	--	--	--	--	--	--	--	--	--	--	--	--	--
Cluster-15418.4483	162.985	417.043	-1.3524	0.00013937	0.01682	Cluster-15418.4483	5801	1536080817	XP_027229815.1	2982	0	LOW QUALITY PROTEIN: uncharacterized protein K02A2.6-like [Penaeus vannamei]	--	--	--	--	--	--	--	--	Q99315	497	3.8e-48	Transposon Ty3-G Gag-Pol polyprotein OS=Saccharomyces cerevisiae (strain ATCC 204508 / S288c) OX=559292 GN=TY3B-G PE=1 SV=3	PF00665//PF09090//PF02501	Integrase core domain//MIF4G like//Type II secretion system (T2SS), protein I	GO:0016070//GO:0015628//GO:0015074	RNA metabolic process//protein secretion by the type II secretion system//DNA integration	--	--	GO:0015627	type II protein secretion system complex	KOG0017	FOG: Transposon-encoded proteins with TYA, reverse transcriptase, integrase domains in various combinations
Cluster-15418.199	78.9808	517.926	-2.713	0.00014006	0.016857	Cluster-15418.199	3440	1536063894	XP_027220804.1	836	7.7e-86	uncharacterized protein LOC113813063 [Penaeus vannamei]	--	--	--	--	--	--	--	--	--	--	--	--	--	--	--	--	--	--	--	--	--	--
Cluster-575.0	0	16.1244	-6.2664	0.00014086	0.016906	Cluster-575.0	438	910343652	XP_013175606.1	377	1.6e-33	PREDICTED: 40S ribosomal protein S16-like [Papilio xuthus]	--	--	--	--	--	K02960	RP-S16e, RPS16	small subunit ribosomal protein S16e	Q95V31	289	3.7e-25	40S ribosomal protein S16 OS=Spodoptera frugiperda OX=7108 GN=RpS16 PE=2 SV=1	PF00380	Ribosomal protein S9/S16	GO:0006412//GO:0042254	translation//ribosome biogenesis	GO:0003735	structural constituent of ribosome	GO:0005840	ribosome	KOG1753	40S ribosomal protein S16
Cluster-13191.0	118.778	821.782	-2.7872	0.0001418	0.016973	Cluster-13191.0	779	1059487189	AOF80307.1	856	8.4e-89	anti-lipopolysaccharide factor 5, partial [Macrobrachium rosenbergii]	JQ412136.1	JQ412136	761	0	Macrobrachium rosenbergii anti-lipopolysaccharide factor 2 (ALF2) mRNA, complete cds	--	--	--	C0KJQ4	137	2.8e-07	Anti-lipopolysaccharide factor OS=Portunus trituberculatus OX=210409 GN=ALF PE=2 SV=2	--	--	--	--	--	--	--	--	--	--
Cluster-15418.8355	157.699	494.943	-1.6481	0.00014301	0.017071	Cluster-15418.8355	6076	1536056166	XP_027216660.1	4469	0	E3 ubiquitin-protein ligase RNF123-like [Penaeus vannamei]	XM_024269733.1	XM_024269733	42	1.05653e-09	PREDICTED: Oryzias melastigma ring finger protein 123 (rnf123), transcript variant X4, mRNA	K12169	KPC1, RNF123	Kip1 ubiquitination-promoting complex protein 1	Q5XPI3	1158	8.9e-125	E3 ubiquitin-protein ligase RNF123 OS=Mus musculus OX=10090 GN=Rnf123 PE=1 SV=1	PF00622//PF00097//PF16685	SPRY domain//Zinc finger, C3HC4 type (RING finger)//zinc RING finger of MSL2	--	--	GO:0061630//GO:0005515//GO:0046872	ubiquitin protein ligase activity//protein binding//metal ion binding	--	--	KOG2242	Scaffold/matrix specific factor hnRNP-U/SAF-A, contains SPRY domain
Cluster-15418.11342	34.3484	4.8684	2.8092	0.0001445	0.017203	Cluster-15418.11342	1111	--	--	--	--	--	--	--	--	--	--	--	--	--	--	--	--	--	--	--	--	--	--	--	--	--	--	--
Cluster-118.0	0	13.5012	-6.0102	0.0001463	0.01737	Cluster-118.0	473	910343563	XP_013175557.1	217	6.3e-15	PREDICTED: 40S ribosomal protein S17-like [Papilio xuthus]	--	--	--	--	--	K02962	RP-S17e, RPS17	small subunit ribosomal protein S17e	Q8SSF9	219	5.2e-17	40S ribosomal protein S17 OS=Encephalitozoon cuniculi (strain GB-M1) OX=284813 GN=RPS17 PE=1 SV=1	PF00833	Ribosomal S17	GO:0006412//GO:0042254	translation//ribosome biogenesis	GO:0003735	structural constituent of ribosome	GO:0005840	ribosome	KOG0187	40S ribosomal protein S17
Cluster-522.0	0	15.8449	-6.2411	0.00015024	0.017789	Cluster-522.0	406	1133434516	XP_019873404.1	420	1.6e-38	PREDICTED: nucleoside diphosphate kinase [Aethina tumida]	--	--	--	--	--	K00940	ndk, NME	nucleoside-diphosphate kinase	P08879	406	9.3e-39	Nucleoside diphosphate kinase OS=Drosophila melanogaster OX=7227 GN=awd PE=1 SV=3	--	--	--	--	--	--	--	--	KOG0888	Nucleoside diphosphate kinase
Cluster-14969.0	3.66386	32.3899	-3.13	0.00015153	0.017893	Cluster-14969.0	1058	--	--	--	--	--	--	--	--	--	--	--	--	--	--	--	--	--	PF04628	Sedlin, N-terminal conserved region	GO:0006888	endoplasmic reticulum to Golgi vesicle-mediated transport	--	--	--	--	--	--
Cluster-396.0	0	14.0588	-6.0687	0.00015267	0.017979	Cluster-396.0	366	1562002502	RXG58824.1	145	1.1e-06	60S ribosomal protein L27, partial [Armadillidium vulgare]	--	--	--	--	--	K02901	RP-L27e, RPL27	large subunit ribosomal protein L27e	--	--	--	--	PF01777	Ribosomal L27e protein family	GO:0042254//GO:0006412	ribosome biogenesis//translation	GO:0003735	structural constituent of ribosome	GO:0005840	ribosome	KOG3418	60S ribosomal protein L27
Cluster-15418.8552	152.383	35.4751	2.1045	0.00015693	0.018382	Cluster-15418.8552	1956	--	--	--	--	--	KJ622353.1	KJ622353	78	3.26745e-30	Macrobrachium rosenbergii clone SMbr00124 crustapain-like mRNA, complete sequence	--	--	--	--	--	--	--	PF00112	Papain family cysteine protease	GO:0006508	proteolysis	GO:0008234	cysteine-type peptidase activity	--	--	--	--
Cluster-15418.10796	2702.74	1204.99	1.1653	0.00015812	0.018472	Cluster-15418.10796	3945	1536096846	XP_027238431.1	843	1.4e-86	XK-related protein 7-like isoform X1 [Penaeus vannamei]	--	--	--	--	--	--	--	--	Q5GH56	289	3.4e-24	XK-related protein 7 OS=Rattus norvegicus OX=10116 GN=Xkr7 PE=2 SV=1	PF09815	XK-related protein	--	--	--	--	GO:0016021	integral component of membrane	--	--
Cluster-15418.5778	737.013	363.627	1.0183	0.00016015	0.01866	Cluster-15418.5778	840	1516425174	ROT61138.1	932	1.4e-97	putative isochorismatase domain-containing protein 2, mitochondrial-like [Penaeus vannamei]	--	--	--	--	--	--	--	--	Q5PQ71	563	1.2e-56	Isochorismatase domain-containing protein 2 OS=Xenopus laevis OX=8355 GN=isoc2 PE=2 SV=1	PF00857	Isochorismatase family	--	--	GO:0003824	catalytic activity	--	--	KOG4044	Mitochondrial associated endoribonuclease MAR1 (isochorismatase superfamily)
Cluster-15418.12075	5208.68	174.597	4.8988	0.00016416	0.019027	Cluster-15418.12075	1000	--	--	--	--	--	--	--	--	--	--	--	--	--	--	--	--	--	PF04261	Dyp-type peroxidase family	GO:0006804//GO:0055114//GO:0006979	obsolete peroxidase reaction//oxidation-reduction process//response to oxidative stress	GO:0020037//GO:0004601	heme binding//peroxidase activity	--	--	--	--
Cluster-15418.8208	1471.36	4937.17	-1.746	0.00016417	0.019027	Cluster-15418.8208	1960	1536050439	XP_027213592.1	260	2.7e-19	uncharacterized protein LOC113806636 isoform X1 [Penaeus vannamei]	--	--	--	--	--	--	--	--	--	--	--	--	--	--	--	--	--	--	--	--	--	--
Cluster-529.0	0	13.9907	-6.0622	0.0001708	0.019691	Cluster-529.0	1756	--	--	--	--	--	--	--	--	--	--	--	--	--	--	--	--	--	--	--	--	--	--	--	--	--	--	--
Cluster-14200.0	76.3542	239.976	-1.6512	0.00017137	0.019705	Cluster-14200.0	3461	1536063420	XP_027220555.1	2263	2.6e-251	LOW QUALITY PROTEIN: transforming growth factor-beta-induced protein ig-h3-like [Penaeus vannamei]	XM_027364754.1	XM_027364754	119	9.40678e-53	PREDICTED: Penaeus vannamei transforming growth factor-beta-induced protein ig-h3-like (LOC113812834), mRNA	--	--	--	P55906	503	4.5e-49	Transforming growth factor-beta-induced protein ig-h3 OS=Bos taurus OX=9913 GN=TGFBI PE=1 SV=2	PF07546	EMI domain	--	--	GO:0005515	protein binding	--	--	KOG1437	Fasciclin and related adhesion glycoproteins
Cluster-15418.18689	3.54258	42.7993	-3.5058	0.00017539	0.020114	Cluster-15418.18689	372	1536044797	XP_027210592.1	278	4.2e-22	uncharacterized protein LOC113803981 [Penaeus vannamei]	--	--	--	--	--	--	--	--	--	--	--	--	--	--	--	--	--	--	--	--	--	--
Cluster-15418.5148	92.6284	196.785	-1.0921	0.0001764	0.020177	Cluster-15418.5148	1649	1036045092	XP_016925121.1	169	8.1e-09	PREDICTED: peritrophin-48 [Drosophila suzukii]	--	--	--	--	--	--	--	--	--	--	--	--	--	--	--	--	--	--	--	--	--	--
Cluster-13261.0	345.71	81.6068	2.0815	0.00017922	0.020258	Cluster-13261.0	1039	1516433931	ROT68155.1	385	4.6e-34	Cytochrome P450 2J3 [Penaeus vannamei]	--	--	--	--	--	--	--	--	P20678	134	8.3e-07	Cytochrome P450 2H2 OS=Gallus gallus OX=9031 GN=CYP2H2 PE=1 SV=1	PF00067//PF04644	Cytochrome P450//Motilin/ghrelin	GO:0007165//GO:0055114	signal transduction//oxidation-reduction process	GO:0005179//GO:0005506//GO:0016705//GO:0020037	hormone activity//iron ion binding//oxidoreductase activity, acting on paired donors, with incorporation or reduction of molecular oxygen//heme binding	GO:0005576	extracellular region	KOG0156	Cytochrome P450 CYP2 subfamily
Cluster-15418.13983	34.333	92.255	-1.4288	0.00017876	0.020258	Cluster-15418.13983	1256	--	--	--	--	--	--	--	--	--	--	--	--	--	--	--	--	--	--	--	--	--	--	--	--	--	--	--
Cluster-201.0	0	18.1412	-6.4365	0.00017874	0.020258	Cluster-201.0	309	--	--	--	--	--	--	--	--	--	--	--	--	--	--	--	--	--	--	--	--	--	--	--	--	--	--	--
Cluster-345.0	0	14.8808	-6.151	0.00017872	0.020258	Cluster-345.0	896	--	--	--	--	--	--	--	--	--	--	--	--	--	--	--	--	--	PF00443	Ubiquitin carboxyl-terminal hydrolase	GO:0016579	protein deubiquitination	GO:0036459	thiol-dependent ubiquitinyl hydrolase activity	--	--	--	--
Cluster-5031.0	153.085	325.02	-1.0866	0.00017988	0.020258	Cluster-5031.0	10085	1516453773	ROT85365.1	1537	1.2e-166	Adenosine 3'-phospho 5'-phosphosulfate transporter 1 [Penaeus vannamei]	XM_018476016.1	XM_018476016	73	1.028e-26	PREDICTED: Agrilus planipennis adenosine 3'-phospho 5'-phosphosulfate transporter 1 (LOC108741273), mRNA	K15276	SLC35B2, PAPST1	solute carrier family 35 (adenosine 3'-phospho 5'-phosphosulfate transporter), member B2	Q9VEI3	972	5.4e-103	Adenosine 3'-phospho 5'-phosphosulfate transporter 1 OS=Drosophila melanogaster OX=7227 GN=sll PE=1 SV=1	PF00892//PF08449	EamA-like transporter family//UAA transporter family	GO:0055085	transmembrane transport	--	--	GO:0016020//GO:0016021	membrane//integral component of membrane	KOG1581	UDP-galactose transporter related protein
Cluster-7004.0	16.5565	54.9936	-1.7464	0.00017962	0.020258	Cluster-7004.0	3432	1536101401	XP_027207629.1	1940	7.4e-214	islet cell autoantigen 1-like [Penaeus vannamei]	--	--	--	--	--	K19863	ICA1	islet cell auto antigen 1	P97411	757	1.6e-78	Islet cell autoantigen 1 OS=Mus musculus OX=10090 GN=Ica1 PE=1 SV=3	PF06456//PF10278	Arfaptin-like domain//Mediator of RNA pol II transcription subunit 19	GO:0006357	regulation of transcription by RNA polymerase II	GO:0003712//GO:0019904	transcription coregulator activity//protein domain specific binding	GO:0016592//GO:0005667	mediator complex//transcription regulator complex	KOG3891	Secretory vesicle-associated protein ICA69, contains Arfaptin domain
Cluster-15418.3894	555.105	1322.72	-1.252	0.00018254	0.020505	Cluster-15418.3894	3081	1536072159	XP_027225200.1	1036	4.4e-109	proton-coupled folate transporter-like [Penaeus vannamei]	--	--	--	--	--	K20840	SLC46A3	MFS transporter, PCFT/HCP family, solute carrier family 46, member 3	Q7ZWG6	221	2e-16	Proton-coupled folate transporter OS=Danio rerio OX=7955 GN=slc46a1 PE=2 SV=1	PF07690	Major Facilitator Superfamily	GO:0055085	transmembrane transport	GO:0022857	transmembrane transporter activity	--	--	--	--
Cluster-15418.11118	504.065	213.15	1.2416	0.00018745	0.021003	Cluster-15418.11118	972	--	--	--	--	--	--	--	--	--	--	--	--	--	--	--	--	--	--	--	--	--	--	--	--	--	--	--
Cluster-15418.4589	111.514	268.178	-1.2689	0.00019906	0.022247	Cluster-15418.4589	8956	1339057601	XP_023717300.1	2410	6.1e-268	protein O-linked-mannose beta-1,2-N-acetylglucosaminyltransferase 1-like [Cryptotermes secundus]	XM_023869834.1	XM_023869834	80	1.17206e-30	PREDICTED: Cryptotermes secundus alpha-1,3-mannosyl-glycoprotein 2-beta-N-acetylglucosaminyltransferase-like (LOC111874375), transcript variant X1, mRNA	K09666	POMGNT1	beta-1,2-N-acetylglucosaminyltransferase	Q5EAB6	2014	7.2e-224	Protein O-linked-mannose beta-1,2-N-acetylglucosaminyltransferase 1 OS=Bos taurus OX=9913 GN=POMGNT1 PE=2 SV=1	PF02217//PF05060//PF05434//PF03071	Origin of replication binding protein//N-acetylglucosaminyltransferase II (MGAT2)//TMEM9//GNT-I family	GO:0006260//GO:0009312//GO:0006486	DNA replication//oligosaccharide biosynthetic process//protein glycosylation	GO:0003688//GO:0008455//GO:0008375	DNA replication origin binding//alpha-1,6-mannosylglycoprotein 2-beta-N-acetylglucosaminyltransferase activity//acetylglucosaminyltransferase activity	GO:0005795//GO:0016021//GO:0046809	Golgi stack//integral component of membrane//replication compartment	KOG1413	N-acetylglucosaminyltransferase I
Cluster-439.0	0	14.0973	-6.0725	0.0002008	0.022384	Cluster-439.0	320	--	--	--	--	--	--	--	--	--	--	--	--	--	--	--	--	--	PF00444//PF07421//PF01776	Ribosomal protein L36//Neurotensin/neuromedin N precursor//Ribosomal L22e protein family	GO:0006412//GO:0042254//GO:0007218	translation//ribosome biogenesis//neuropeptide signaling pathway	GO:0005184//GO:0003735	neuropeptide hormone activity//structural constituent of ribosome	GO:0005840//GO:0005576	ribosome//extracellular region	--	--
Cluster-280.0	0	13.2131	-5.9791	0.00020387	0.022646	Cluster-280.0	1103	1549083082	RVE40472.1	265	4e-20	hypothetical protein evm_014878 [Chilo suppressalis]	--	--	--	--	--	--	--	--	--	--	--	--	PF08133	Anticodon nuclease activator family	GO:0050792	regulation of viral process	GO:0004518	nuclease activity	--	--	--	--
Cluster-671.0	0	12.228	-5.8684	0.00020419	0.022646	Cluster-671.0	499	--	--	--	--	--	--	--	--	--	--	--	--	--	--	--	--	--	PF15957	Commissureless	GO:0007411	axon guidance	--	--	--	--	--	--
Cluster-15418.10454	456.98	163.129	1.4874	0.0002068	0.022739	Cluster-15418.10454	1044	--	--	--	--	--	--	--	--	--	--	--	--	--	--	--	--	--	PF04618	HD-ZIP protein N terminus	--	--	--	--	GO:0005634	nucleus	--	--
Cluster-15418.603	84.4021	214.793	-1.3454	0.00020624	0.022739	Cluster-15418.603	8318	1536084343	XP_027231703.1	1635	4.2e-178	golgin subfamily A member 4-like [Penaeus vannamei]	--	--	--	--	--	K20478	GOLGB1	golgin subfamily B member 1	Q8IWJ2	413	3e-38	GRIP and coiled-coil domain-containing protein 2 OS=Homo sapiens OX=9606 GN=GCC2 PE=1 SV=4	PF06072//PF01834	Alphaherpesvirus tegument protein US9//XRCC1 N terminal domain	GO:0006281//GO:0000012//GO:0075733	DNA repair//single strand break repair//intracellular transport of virus	GO:0003684	damaged DNA binding	GO:0005634	nucleus	--	--
Cluster-307.0	0	14.6207	-6.1254	0.00020633	0.022739	Cluster-307.0	815	910321932	XP_013163942.1	169	4e-09	PREDICTED: histone chaperone ASF1-like [Papilio xuthus]	--	--	--	--	--	K10753	ASF1	histone chaperone ASF1	Q6FL84	145	3.4e-08	Histone chaperone ASF1 OS=Candida glabrata (strain ATCC 2001 / CBS 138 / JCM 3761 / NBRC 0622 / NRRL Y-65) OX=284593 GN=ASF1 PE=3 SV=1	PF04147//PF04729	Nop14-like family//ASF1 like histone chaperone	GO:0006333	chromatin assembly or disassembly	--	--	GO:0005634//GO:0032040	nucleus//small-subunit processome	--	--
Cluster-94.0	0	14.3856	-6.1017	0.0002071	0.022739	Cluster-94.0	622	910316542	XP_013182587.1	294	9.8e-24	PREDICTED: ADP-ribosylation factor-like [Papilio xuthus]	--	--	--	--	--	K07941	ARF6	ADP-ribosylation factor 6	Q8SQH8	280	5.8e-24	ADP-ribosylation factor OS=Encephalitozoon cuniculi (strain GB-M1) OX=284813 GN=ARF-1 PE=1 SV=3	PF00009//PF03193//PF04670//PF01926//PF02421//PF00005//PF00071//PF00025//PF00503//PF07488	Elongation factor Tu GTP binding domain//RsgA GTPase//Gtr1/RagA G protein conserved region//50S ribosome-binding GTPase//Ferrous iron transport protein B//ABC transporter//Ras family//ADP-ribosylation factor family//G-protein alpha subunit//Glycosyl hydrolase family 67 middle domain	GO:0045493//GO:0005975//GO:0007186	xylan catabolic process//carbohydrate metabolic process//G protein-coupled receptor signaling pathway	GO:0019001//GO:0046559//GO:0005525//GO:0031683//GO:0005524//GO:0003924//GO:0016887	guanyl nucleotide binding//alpha-glucuronidase activity//GTP binding//G-protein beta/gamma-subunit complex binding//ATP binding//GTPase activity//ATPase activity	GO:0005576	extracellular region	KOG0070	GTP-binding ADP-ribosylation factor Arf1
Cluster-11129.0	17.9015	0.289791	5.8528	0.00020838	0.022823	Cluster-11129.0	1149	260891838	CBG22733.1	1461	8.7e-159	northern shrimp nuclease [Pandalus borealis]	--	--	--	--	--	--	--	--	--	--	--	--	PF01223	DNA/RNA non-specific endonuclease	--	--	GO:0003676//GO:0016787//GO:0046872	nucleic acid binding//hydrolase activity//metal ion binding	--	--	--	--
Cluster-769.0	0	11.1296	-5.7322	0.00020938	0.022875	Cluster-769.0	1160	--	--	--	--	--	--	--	--	--	--	--	--	--	--	--	--	--	PF13520	Amino acid permease	GO:0055085	transmembrane transport	GO:0022857	transmembrane transporter activity	GO:0016020	membrane	--	--
Cluster-19305.0	34.3893	8.279	2.0614	0.00021503	0.023375	Cluster-19305.0	1890	--	--	--	--	--	--	--	--	--	--	--	--	--	--	--	--	--	--	--	--	--	--	--	--	--	--	--
Cluster-15418.6953	164.962	22.3116	2.8847	0.00021617	0.023441	Cluster-15418.6953	561	--	--	--	--	--	--	--	--	--	--	--	--	--	--	--	--	--	--	--	--	--	--	--	--	--	--	--
Cluster-817.0	0	12.0169	-5.8425	0.00021896	0.023685	Cluster-817.0	635	--	--	--	--	--	--	--	--	--	--	--	--	--	--	--	--	--	PF06281//PF16965//PF06682	Protein of unknown function (DUF1035)//Ceramide synthase regulator//SOCE-associated regulatory factor of calcium homoeostasis	GO:0006874//GO:2001256	cellular calcium ion homeostasis//regulation of store-operated calcium entry	GO:0030234//GO:0005198	enzyme regulator activity//structural molecule activity	GO:0030176//GO:0016021	integral component of endoplasmic reticulum membrane//integral component of membrane	--	--
Cluster-15418.16397	211.252	557.725	-1.3964	0.00022036	0.023778	Cluster-15418.16397	4564	1536093347	XP_027236553.1	240	1.3e-16	uncharacterized protein LOC113827825 [Penaeus vannamei]	--	--	--	--	--	--	--	--	B3A0R0	138	1.3e-06	Putative peptidyl-prolyl cis-trans isomerase OS=Lottia gigantea OX=225164 PE=1 SV=1	PF08636//PF00097	ER protein Pkr1//Zinc finger, C3HC4 type (RING finger)	GO:0070072	vacuolar proton-transporting V-type ATPase complex assembly	GO:0046872	metal ion binding	--	--	--	--
Cluster-15418.9099	1408.04	560.473	1.3295	0.00022167	0.023861	Cluster-15418.9099	1062	1536066745	XP_027222313.1	534	2.5e-51	retinol dehydrogenase 14-like [Penaeus vannamei]	--	--	--	--	--	--	--	--	Q9HBH5	367	8.1e-34	Retinol dehydrogenase 14 OS=Homo sapiens OX=9606 GN=RDH14 PE=1 SV=1	PF07655	Secretin N-terminal domain	GO:0009297	pilus assembly	--	--	GO:0019867	outer membrane	--	--
Cluster-371.0	0	12.4865	-5.8988	0.000223	0.023945	Cluster-371.0	1092	--	--	--	--	--	--	--	--	--	--	--	--	--	--	--	--	--	--	--	--	--	--	--	--	--	--	--
Cluster-11813.0	20.5623	99.614	-2.276	0.00022389	0.023964	Cluster-11813.0	3787	1485347509	AYE56137.1	1675	4.4e-183	thioredoxin-interacting protein [Penaeus vannamei]	--	--	--	--	--	--	--	--	O45782	282	2.1e-23	Arrestin domain-containing protein 17 OS=Caenorhabditis elegans OX=6239 GN=arrd-17 PE=1 SV=2	PF07927//PF01015	HicA toxin of bacterial toxin-antitoxin,//Ribosomal S3Ae family	GO:0006412//GO:0042254	translation//ribosome biogenesis	GO:0003729//GO:0003735	mRNA binding//structural constituent of ribosome	GO:0005840	ribosome	KOG3780	Thioredoxin binding protein TBP-2/VDUP1
Cluster-15418.2321	1.78627	28.6171	-3.9648	0.00022428	0.023964	Cluster-15418.2321	373	--	--	--	--	--	--	--	--	--	--	--	--	--	--	--	--	--	--	--	--	--	--	--	--	--	--	--
Cluster-15418.3273	27.9449	84.5827	-1.5937	0.00023181	0.024709	Cluster-15418.3273	3377	1536061296	XP_027219413.1	1300	1.2e-139	protein trapped in endoderm-1-like [Penaeus vannamei]	XM_027363612.1	XM_027363612	341	3.57715e-176	PREDICTED: Penaeus vannamei protein trapped in endoderm-1-like (LOC113811793), mRNA	--	--	--	Q9NDM2	767	1.1e-79	Protein trapped in endoderm-1 OS=Drosophila melanogaster OX=7227 GN=Tre1 PE=1 SV=1	PF00335//PF02364//PF10324//PF00001	Tetraspanin family//1,3-beta-glucan synthase component//Serpentine type 7TM GPCR chemoreceptor Srw//7 transmembrane receptor (rhodopsin family)	GO:0007187//GO:0007186//GO:0006075//GO:0005982//GO:0005985	G protein-coupled receptor signaling pathway, coupled to cyclic nucleotide second messenger//G protein-coupled receptor signaling pathway//(1->3)-beta-D-glucan biosynthetic process//starch metabolic process//sucrose metabolic process	GO:0003843//GO:0008528//GO:0004930	1,3-beta-D-glucan synthase activity//G protein-coupled peptide receptor activity//G protein-coupled receptor activity	GO:0000148//GO:0016020//GO:0016021	1,3-beta-D-glucan synthase complex//membrane//integral component of membrane	--	--
Cluster-15418.2360	303.968	710.027	-1.2244	0.00023705	0.025145	Cluster-15418.2360	6169	1536096077	XP_027238021.1	437	2.6e-39	nucleolar and coiled-body phosphoprotein 1-like [Penaeus vannamei]	--	--	--	--	--	--	--	--	Q9HAU0	158	8.1e-09	Pleckstrin homology domain-containing family A member 5 OS=Homo sapiens OX=9606 GN=PLEKHA5 PE=1 SV=1	--	--	--	--	--	--	--	--	--	--
Cluster-13440.0	45.6352	111.471	-1.2907	0.00024023	0.025421	Cluster-13440.0	3629	1536069370	XP_027223710.1	508	8.8e-48	uncharacterized protein LOC113815892 [Penaeus vannamei]	--	--	--	--	--	K10523	SPOP	speckle-type POZ protein	--	--	--	--	PF00651	BTB/POZ domain	--	--	GO:0005515	protein binding	--	--	--	--
Cluster-15418.2149	133.266	861.745	-2.6916	0.0002448	0.02578	Cluster-15418.2149	4850	1536056299	XP_027216733.1	2684	5.6e-300	uncharacterized protein LOC113809362 isoform X2 [Penaeus vannamei]	XM_027360932.1	XM_027360932	426	0	PREDICTED: Penaeus vannamei L-asparaginase 1-like (LOC113809362), transcript variant X2, mRNA	K13278	ASPG	60kDa lysophospholipase	Q9U518	1261	8e-137	L-asparaginase OS=Dirofilaria immitis OX=6287 PE=1 SV=1	PF00023//PF13606//PF09732	Ankyrin repeat//Ankyrin repeat//Cactus-binding C-terminus of cactin protein	--	--	GO:0005515	protein binding	--	--	--	--
Cluster-15418.12302	25.2884	102.111	-1.9987	0.00025207	0.026482	Cluster-15418.12302	359	--	--	--	--	--	--	--	--	--	--	--	--	--	--	--	--	--	--	--	--	--	--	--	--	--	--	--
Cluster-15418.17947	10.9799	67.2871	-2.5933	0.00025651	0.026884	Cluster-15418.17947	4003	--	--	--	--	--	--	--	--	--	--	--	--	--	--	--	--	--	--	--	--	--	--	--	--	--	--	--
Cluster-295.0	0	13.5	-6.0102	0.00026095	0.027283	Cluster-295.0	701	910316948	XP_013161219.1	340	5.1e-29	PREDICTED: GTP-binding nuclear protein GSP1-like [Papilio xuthus]	--	--	--	--	--	K07936	RAN	GTP-binding nuclear protein Ran	Q8SS11	353	2.3e-32	GTP-binding nuclear protein GSP1 OS=Encephalitozoon cuniculi (strain GB-M1) OX=284813 GN=GSP1 PE=1 SV=1	PF02367//PF10662//PF03193//PF00004//PF04670//PF02421//PF03266//PF05049//PF00931//PF00503//PF01926//PF00009//PF02306//PF00071//PF00025//PF00735	Threonylcarbamoyl adenosine biosynthesis protein TsaE//Ethanolamine utilisation - propanediol utilisation//RsgA GTPase//ATPase family associated with various cellular activities (AAA)//Gtr1/RagA G protein conserved region//Ferrous iron transport protein B//NTPase//Interferon-inducible GTPase (IIGP)//NB-ARC domain//G-protein alpha subunit//50S ribosome-binding GTPase//Elongation factor Tu GTP bind…	GO:0019048//GO:0002949//GO:0007186//GO:0006576	modulation by virus of host process//tRNA threonylcarbamoyladenosine modification//G protein-coupled receptor signaling pathway//cellular biogenic amine metabolic process	GO:0005525//GO:0043531//GO:0019001//GO:0098519//GO:0005524//GO:0003924//GO:0031683	GTP binding//ADP binding//guanyl nucleotide binding//nucleotide phosphatase activity, acting on free nucleotides//ATP binding//GTPase activity//G-protein beta/gamma-subunit complex binding	GO:0016020	membrane	KOG0096	GTPase Ran/TC4/GSP1 (nuclear protein transport pathway), small G protein superfamily
Cluster-788.0	0	12.6409	-5.9152	0.00026295	0.027427	Cluster-788.0	361	--	--	--	--	--	--	--	--	--	--	--	--	--	--	--	--	--	--	--	--	--	--	--	--	--	--	--
Cluster-15418.23	364.462	825.887	-1.1802	0.00026939	0.028032	Cluster-15418.23	11606	1536048558	XP_027212594.1	6145	0	uncharacterized protein LOC113805740 [Penaeus vannamei]	XM_027356793.1	XM_027356793	225	3.77463e-111	PREDICTED: Penaeus vannamei uncharacterized LOC113805740 (LOC113805740), mRNA	--	--	--	Q8N2Y8	336	3.5e-29	Iporin OS=Homo sapiens OX=9606 GN=RUSC2 PE=1 SV=3	PF00018//PF14604//PF03806//PF07653//PF06816	SH3 domain//Variant SH3 domain//AbgT putative transporter family//Variant SH3 domain//NOTCH protein	GO:0030154//GO:1902604//GO:0015814//GO:0006811//GO:0015846	cell differentiation//p-aminobenzoyl-glutamate transmembrane transport//p-aminobenzoyl-glutamate transport//ion transport//polyamine transport	GO:0015558//GO:0005515	secondary active p-aminobenzoyl-glutamate transmembrane transporter activity//protein binding	GO:0016021	integral component of membrane	--	--
Cluster-15418.18571	6.26036	51.0046	-3.0478	0.00027174	0.028077	Cluster-15418.18571	2325	1516429809	ROT64576.1	1237	1.7e-132	hypothetical protein C7M84_017482 [Penaeus vannamei]	--	--	--	--	--	--	--	--	P09523	140	3.7e-07	Enzymatic polyprotein OS=Figwort mosaic virus (strain DxS) OX=10650 GN=ORF V PE=3 SV=1	PF03118	Bacterial RNA polymerase, alpha chain C terminal domain	GO:0006206//GO:0006144//GO:0006351	pyrimidine nucleobase metabolic process//purine nucleobase metabolic process//transcription, DNA-templated	GO:0003899//GO:0003677	DNA-directed 5'-3' RNA polymerase activity//DNA binding	GO:0005730	nucleolus	--	--
Cluster-15418.44	0	11.3689	-5.7634	0.00027057	0.028077	Cluster-15418.44	785	1536057050	XP_027217137.1	218	8e-15	uncharacterized protein LOC113809676 [Penaeus vannamei]	--	--	--	--	--	--	--	--	--	--	--	--	PF03483	B3/4 domain	GO:0006432//GO:0000162//GO:0009094//GO:0006571	phenylalanyl-tRNA aminoacylation//tryptophan biosynthetic process//L-phenylalanine biosynthetic process//tyrosine biosynthetic process	GO:0004826//GO:0003723	phenylalanine-tRNA ligase activity//RNA binding	GO:0009328	phenylalanine-tRNA ligase complex	--	--
Cluster-405.0	0	15.5567	-6.2147	0.00027158	0.028077	Cluster-405.0	1262	910353675	XP_013180859.1	1441	2e-156	PREDICTED: 26S protease regulatory subunit 8 homolog [Papilio xuthus]	XM_015929535.2	XM_015929535	153	4.24362e-72	PREDICTED: Tetranychus urticae 26S proteasome regulatory subunit 8 (LOC107362461), mRNA	K03066	PSMC5, RPT6	26S proteasome regulatory subunit T6	Q8SQK0	1445	9.6e-159	26S proteasome regulatory subunit 8 homolog OS=Encephalitozoon cuniculi (strain GB-M1) OX=284813 GN=RPT6 PE=1 SV=2	PF00910//PF06414//PF01695//PF05496//PF00004//PF07724//PF01057//PF02367//PF02562//PF06068//PF00158//PF00005//PF07728//PF07726	RNA helicase//Zeta toxin//IstB-like ATP binding protein//Holliday junction DNA helicase RuvB P-loop domain//ATPase family associated with various cellular activities (AAA)//AAA domain (Cdc48 subfamily)//Parvovirus non-structural protein NS1//Threonylcarbamoyl adenosine biosynthesis protein TsaE//PhoH-like protein//TIP49 P-loop domain//Sigma-54 interaction domain//ABC transporter//AAA domain (dyne…	GO:0006310//GO:0019079//GO:0002949//GO:0006281//GO:0006355	DNA recombination//viral genome replication//tRNA threonylcarbamoyladenosine modification//DNA repair//regulation of transcription, DNA-templated	GO:0005524//GO:0009378//GO:0003723//GO:0016301//GO:0003678//GO:0003724//GO:0016887//GO:0008134	ATP binding//four-way junction helicase activity//RNA binding//kinase activity//DNA helicase activity//RNA helicase activity//ATPase activity//transcription factor binding	GO:0005667//GO:0005657//GO:0009379	transcription regulator complex//replication fork//Holliday junction helicase complex	KOG0728	26S proteasome regulatory complex, ATPase RPT6
Cluster-597.0	0	11.6826	-5.8023	0.00027341	0.028184	Cluster-597.0	772	--	--	--	--	--	--	--	--	--	--	--	--	--	--	--	--	--	PF03367//PF06825//PF03604	ZPR1 zinc-finger domain//Heat shock factor binding protein 1//DNA directed RNA polymerase, 7 kDa subunit	GO:0006144//GO:0006351//GO:0006206	purine nucleobase metabolic process//transcription, DNA-templated//pyrimidine nucleobase metabolic process	GO:0003677//GO:0003714//GO:0003899//GO:0008270	DNA binding//transcription corepressor activity//DNA-directed 5'-3' RNA polymerase activity//zinc ion binding	GO:0005667//GO:0005730	transcription regulator complex//nucleolus	--	--
Cluster-14220.0	29.3035	0.861964	5.1014	0.00027538	0.028319	Cluster-14220.0	1299	--	--	--	--	--	--	--	--	--	--	--	--	--	--	--	--	--	--	--	--	--	--	--	--	--	--	--
Cluster-15418.12742	4.5172	28.1756	-2.6434	0.00028286	0.029021	Cluster-15418.12742	353	--	--	--	--	--	--	--	--	--	--	--	--	--	--	--	--	--	--	--	--	--	--	--	--	--	--	--
Cluster-15418.14876	2.8836	60.8059	-4.3822	0.00028585	0.029259	Cluster-15418.14876	2272	--	--	--	--	--	--	--	--	--	--	--	--	--	--	--	--	--	PF09456	RcsC Alpha-Beta-Loop (ABL)	GO:0016310//GO:0006355//GO:0018106//GO:0000160	phosphorylation//regulation of transcription, DNA-templated//peptidyl-histidine phosphorylation//phosphorelay signal transduction system	GO:0005524//GO:0004673	ATP binding//protein histidine kinase activity	GO:0005886//GO:0009365//GO:0016021	plasma membrane//protein histidine kinase complex//integral component of membrane	--	--
Cluster-15418.11616	479.485	181.889	1.3983	0.00028866	0.029409	Cluster-15418.11616	691	590141410	AHL28104.1	377	2.6e-33	chitinase 1A [Macrobrachium nipponense]	KF466274.1	KF466274	174	4.81136e-84	Macrobrachium nipponense chitinase 1A mRNA, complete cds	K01183	E3.2.1.14	chitinase	P36362	192	1e-13	Endochitinase OS=Manduca sexta OX=7130 PE=2 SV=1	PF00704	Glycosyl hydrolases family 18	GO:0005975	carbohydrate metabolic process	--	--	--	--	--	--
Cluster-15418.16245	189.186	49.8282	1.9278	0.00028833	0.029409	Cluster-15418.16245	1425	1536071297	XP_027224735.1	863	2.4e-89	endothelial lipase-like [Penaeus vannamei]	--	--	--	--	--	--	--	--	Q9Y5X9	296	1.9e-25	Endothelial lipase OS=Homo sapiens OX=9606 GN=LIPG PE=1 SV=1	PF09026//PF02089	Centromere protein B dimerisation domain//Palmitoyl protein thioesterase	--	--	GO:0003682//GO:0003677//GO:0098599	chromatin binding//DNA binding//palmitoyl hydrolase activity	GO:0005634//GO:0000785//GO:0000775	nucleus//chromatin//chromosome, centromeric region	--	--
Cluster-15418.10153	128.376	51.5083	1.315	0.00028962	0.029439	Cluster-15418.10153	1200	671211610	AII73560.1	219	9.4e-15	chitinase [Palaemon carinicauda]	--	--	--	--	--	K01183	E3.2.1.14	chitinase	--	--	--	--	PF05944//PF00704	Phage small terminase subunit//Glycosyl hydrolases family 18	GO:0019069//GO:0005975	viral capsid assembly//carbohydrate metabolic process	GO:0004519//GO:0003677	endonuclease activity//DNA binding	--	--	--	--
Cluster-15707.1	33.5937	0.854555	5.3005	0.0002915	0.029561	Cluster-15707.1	1493	--	--	--	--	--	--	--	--	--	--	--	--	--	--	--	--	--	PF00616//PF02949	GTPase-activator protein for Ras-like GTPase//7tm Odorant receptor	GO:0043087//GO:0007187//GO:0007608	regulation of GTPase activity//G protein-coupled receptor signaling pathway, coupled to cyclic nucleotide second messenger//sensory perception of smell	GO:0005549//GO:0004984	odorant binding//olfactory receptor activity	GO:0016020	membrane	--	--
Cluster-15418.12301	64.3725	214.242	-1.7279	0.00029532	0.029879	Cluster-15418.12301	637	--	--	--	--	--	EF204177.1	EF204177	153	2.0838e-72	Macrobrachium rosenbergii clone SUGbp8-101 microsatellite sequence	--	--	--	--	--	--	--	--	--	--	--	--	--	--	--	--	--
Cluster-442.0	0	13.7809	-6.04	0.00029767	0.030047	Cluster-442.0	476	910313123	XP_013173418.1	275	1.2e-21	PREDICTED: 60S ribosomal protein L18-3-like [Papilio xuthus]	--	--	--	--	--	K02883	RP-L18e, RPL18	large subunit ribosomal protein L18e	P0DJ17	155	1.4e-09	60S ribosomal protein L18 OS=Tetrahymena thermophila OX=5911 GN=RPL18 PE=1 SV=1	--	--	--	--	--	--	--	--	--	--
Cluster-15418.4646	912.326	374.623	1.2849	0.00029912	0.030055	Cluster-15418.4646	3340	1516451181	ROT83225.1	1023	1.5e-107	hypothetical protein C7M84_023587 [Penaeus vannamei]	--	--	--	--	--	K14258	TRET1	facilitated trehalose transporter	B3NSE1	643	2.5e-65	Facilitated trehalose transporter Tret1 OS=Drosophila erecta OX=7220 GN=Tret1 PE=3 SV=1	PF00083//PF07690	Sugar (and other) transporter//Major Facilitator Superfamily	GO:0055085	transmembrane transport	GO:0022857	transmembrane transporter activity	GO:0016021	integral component of membrane	KOG0254	Predicted transporter (major facilitator superfamily)
Cluster-7023.2	3.56599	26.4694	-2.9319	0.00029873	0.030055	Cluster-7023.2	1997	1316143656	XP_023216843.1	505	1.1e-47	uncharacterized protein LOC111619367 [Centruroides sculpturatus]	--	--	--	--	--	--	--	--	--	--	--	--	--	--	--	--	--	--	--	--	--	--
Cluster-13351.0	77.1606	178.086	-1.2014	0.00030068	0.030074	Cluster-13351.0	8314	1536081731	XP_027230296.1	1776	1.9e-194	ATPase family AAA domain-containing protein 5-like [Penaeus vannamei]	--	--	--	--	--	--	--	--	Q96QE3	292	3.2e-24	ATPase family AAA domain-containing protein 5 OS=Homo sapiens OX=9606 GN=ATAD5 PE=1 SV=4	PF00910//PF07728//PF05496//PF00004//PF04369	RNA helicase//AAA domain (dynein-related subfamily)//Holliday junction DNA helicase RuvB P-loop domain//ATPase family associated with various cellular activities (AAA)//Lactococcin-like family	GO:0006281//GO:0006310//GO:0042742	DNA repair//DNA recombination//defense response to bacterium	GO:0009378//GO:0003723//GO:0003724//GO:0016887//GO:0005524	four-way junction helicase activity//RNA binding//RNA helicase activity//ATPase activity//ATP binding	GO:0009379//GO:0005576//GO:0005657	Holliday junction helicase complex//extracellular region//replication fork	KOG1968	Replication factor C, subunit RFC1 (large subunit)
Cluster-16259.1	0	16.9806	-6.3422	0.00030054	0.030074	Cluster-16259.1	1186	--	--	--	--	--	--	--	--	--	--	--	--	--	--	--	--	--	PF04031	Las1-like	GO:0006364	rRNA processing	GO:0004519	endonuclease activity	GO:0090730	Las1 complex	--	--
Cluster-135.0	0	12.6232	-5.9133	0.00031533	0.031254	Cluster-135.0	1031	910321936	XP_013163944.1	671	3.1e-67	PREDICTED: histone acetyltransferase type B subunit 2-like [Papilio xuthus]	--	--	--	--	--	K10752	RBBP4, HAT2, CAF1, MIS16	histone-binding protein RBBP4	Q8SRK1	691	2.1e-71	Histone acetyltransferase type B subunit 2 OS=Encephalitozoon cuniculi (strain GB-M1) OX=284813 GN=HAT2 PE=1 SV=1	PF00400	WD domain, G-beta repeat	--	--	GO:0005515	protein binding	--	--	KOG0264	Nucleosome remodeling factor, subunit CAF1/NURF55/MSI1
Cluster-15418.7491	218.431	583.313	-1.4154	0.00031322	0.031254	Cluster-15418.7491	3486	1536070306	XP_027224192.1	1323	2.6e-142	phosphatidylcholine:ceramide cholinephosphotransferase 1-like isoform X1 [Penaeus vannamei]	--	--	--	--	--	K04714	SGMS	shingomyelin synthase	Q7TSX5	627	1.9e-63	Phosphatidylcholine:ceramide cholinephosphotransferase 1 OS=Rattus norvegicus OX=10116 GN=Sgms1 PE=2 SV=2	PF05425//PF11837	Copper resistance protein D//Domain of unknown function (DUF3357)	GO:0005985//GO:0005982//GO:0006012	sucrose metabolic process//starch metabolic process//galactose metabolic process	GO:0004575//GO:0004564	sucrose alpha-glucosidase activity//beta-fructofuranosidase activity	GO:0017177//GO:0016021	glucosidase II complex//integral component of membrane	KOG3058	Uncharacterized conserved protein
Cluster-15418.7677	0.688941	17.6834	-4.581	0.00031469	0.031254	Cluster-15418.7677	583	--	--	--	--	--	--	--	--	--	--	--	--	--	--	--	--	--	--	--	--	--	--	--	--	--	--	--
Cluster-9884.1	14.5225	0.283822	5.5783	0.00031422	0.031254	Cluster-9884.1	1131	--	--	--	--	--	--	--	--	--	--	--	--	--	--	--	--	--	--	--	--	--	--	--	--	--	--	--
Cluster-15418.9065	99.2674	341.174	-1.7823	0.00031739	0.031388	Cluster-15418.9065	6578	--	--	--	--	--	--	--	--	--	--	--	--	--	--	--	--	--	--	--	--	--	--	--	--	--	--	--
Cluster-15418.8517	880.655	226.229	1.9604	0.00032185	0.031756	Cluster-15418.8517	1356	1536062135	XP_027219870.1	691	2e-69	UDP-glucuronosyltransferase 2C1-like [Penaeus vannamei]	--	--	--	--	--	K00699	UGT	glucuronosyltransferase	P36511	245	1.5e-19	UDP-glucuronosyltransferase 2B15 OS=Rattus norvegicus OX=10116 GN=Ugt2b15 PE=1 SV=1	PF03033//PF00201	Glycosyltransferase family 28 N-terminal domain//UDP-glucoronosyl and UDP-glucosyl transferase	GO:0005975//GO:0030259	carbohydrate metabolic process//lipid glycosylation	GO:0016758	transferase activity, transferring hexosyl groups	--	--	--	--
Cluster-15418.14056	3603.59	1698.28	1.0853	0.000323	0.031798	Cluster-15418.14056	4115	1536057913	XP_027217595.1	1061	7.5e-112	4-coumarate--CoA ligase-like 5 [Penaeus vannamei]	--	--	--	--	--	--	--	--	P08659	599	4e-60	Luciferin 4-monooxygenase OS=Photinus pyralis OX=7054 PE=1 SV=1	PF09289//PF03650//PF00501	Follistatin/Osteonectin-like EGF domain//Mitochondrial pyruvate carriers//AMP-binding enzyme	GO:0006850	mitochondrial pyruvate transmembrane transport	GO:0003824//GO:0005515	catalytic activity//protein binding	GO:0005743	mitochondrial inner membrane	--	--
Cluster-15418.2372	49.7636	130.096	-1.382	0.00032506	0.031858	Cluster-15418.2372	4299	1536081826	XP_027230346.1	4004	0	LOW QUALITY PROTEIN: chromosome-associated kinesin KIF4-like [Penaeus vannamei]	--	--	--	--	--	K10395	KIF4_21_27	kinesin family member 4/21/27	O95239	2035	1.3e-226	Chromosome-associated kinesin KIF4A OS=Homo sapiens OX=9606 GN=KIF4A PE=1 SV=3	PF00225//PF16796	Kinesin motor domain//Microtubule binding	GO:0007017//GO:0007018	microtubule-based process//microtubule-based movement	GO:0005524//GO:0008017//GO:0003777	ATP binding//microtubule binding//microtubule motor activity	GO:0005874//GO:0045298	microtubule//tubulin complex	KOG0244	Kinesin-like protein
Cluster-15418.9102	24.3043	3.7183	2.7033	0.00032971	0.032242	Cluster-15418.9102	316	1586080979	QBJ27548.1	152	1.5e-07	CYP15A1b, partial [Sagmariasus verreauxi]	--	--	--	--	--	--	--	--	F1Q8C3	125	2.8e-06	Cytochrome P450 2K6 OS=Danio rerio OX=7955 GN=cyp2k6 PE=1 SV=1	PF05887//PF00067	Procyclic acidic repetitive protein (PARP)//Cytochrome P450	GO:0055114	oxidation-reduction process	GO:0020037//GO:0016705//GO:0005506	heme binding//oxidoreductase activity, acting on paired donors, with incorporation or reduction of molecular oxygen//iron ion binding	GO:0016020	membrane	--	--
Cluster-13765.0	293.042	136.1	1.1059	0.000331	0.032296	Cluster-13765.0	2521	1516433491	ROT67789.1	1409	2e-152	putative mucolipin-3-like isoform X1 [Penaeus vannamei]	XM_018154942.1	XM_018154942	72	9.15302e-27	PREDICTED: Hyalella azteca mucolipin-3-like (LOC108667847), transcript variant X4, mRNA	K04994	MCOLN3	mucolipin 3	Q8R4F0	884	2.2e-93	Mucolipin-3 OS=Mus musculus OX=10090 GN=Mcoln3 PE=1 SV=1	PF00520	Ion transport protein	GO:0055085//GO:0006811	transmembrane transport//ion transport	GO:0005216	ion channel activity	GO:0016020	membrane	KOG3733	Mucolipidin and related proteins (TRML subfamily of transient receptor potential proteins)
Cluster-15418.18753	162.957	911.76	-2.4806	0.00033279	0.032399	Cluster-15418.18753	4895	724086345	AIY25013.1	1009	9.5e-106	SOCS [Penaeus vannamei]	KU745282.1	KU745282	690	0	Macrobrachium rosenbergii mitochondrial cytochrome c oxidase subunit 6b mRNA, partial cds; nuclear gene for mitochondrial product	--	--	--	O14508	260	9.6e-21	Suppressor of cytokine signaling 2 OS=Homo sapiens OX=9606 GN=SOCS2 PE=1 SV=1	PF10232//PF05270	Mediator of RNA polymerase II transcription complex subunit 8//Alpha-L-arabinofuranosidase B (ABFB) domain	GO:0009117//GO:0046373//GO:0006357//GO:0005975	nucleotide metabolic process//L-arabinose metabolic process//regulation of transcription by RNA polymerase II//carbohydrate metabolic process	GO:0046556//GO:0003712	alpha-L-arabinofuranosidase activity//transcription coregulator activity	GO:0016592//GO:0005667	mediator complex//transcription regulator complex	--	--
Cluster-15418.10554	177484	60694.2	1.5481	0.00033751	0.032785	Cluster-15418.10554	765	752272993	AJG06857.1	1348	7.3e-146	hemocyanin subunit 1-like protein [Macrobrachium rosenbergii]	KJ631056.1	KJ631056	691	0	Macrobrachium rosenbergii clone SMbr00079 hemocyanin subunit 1-like protein mRNA, complete cds	--	--	--	P80096	908	1.1e-96	Hemocyanin C chain OS=Panulirus interruptus OX=6735 PE=1 SV=1	PF00264	Common central domain of tyrosinase	--	--	GO:0016491	oxidoreductase activity	--	--	--	--
Cluster-15418.7511	1001.88	327.687	1.6117	0.00033836	0.032794	Cluster-15418.7511	1785	1536069687	XP_027223864.1	991	4.3e-104	phenazine biosynthesis-like domain-containing protein 1 [Penaeus vannamei]	--	--	--	--	--	--	--	--	Q9CXN7	656	4.2e-67	Phenazine biosynthesis-like domain-containing protein 2 OS=Mus musculus OX=10090 GN=Pbld2 PE=1 SV=1	PF01016//PF02567	Ribosomal L27 protein//Phenazine biosynthesis-like protein	GO:0042254//GO:0009058//GO:0006412	ribosome biogenesis//biosynthetic process//translation	GO:0003735//GO:0003824	structural constituent of ribosome//catalytic activity	GO:0005840	ribosome	KOG3033	Predicted PhzC/PhzF-type epimerase
Cluster-15418.5780	166.821	548.443	-1.7153	0.00034113	0.03299	Cluster-15418.5780	1351	926644755	XP_013788655.1	1432	2.3e-155	ribonucleoside-diphosphate reductase subunit M2 B-like [Limulus polyphemus]	XM_021503902.1	XM_021503902	183	9.57671e-89	PREDICTED: Mizuhopecten yessoensis ribonucleoside-diphosphate reductase small chain-like (LOC110454415), mRNA	K10808	RRM2	ribonucleoside-diphosphate reductase subunit M2	P79733	1423	3.7e-156	Ribonucleoside-diphosphate reductase subunit M2 OS=Danio rerio OX=7955 GN=rrm2 PE=1 SV=1	PF01233//PF00268	Myristoyl-CoA:protein N-myristoyltransferase, N-terminal domain//Ribonucleotide reductase, small chain	GO:0009263//GO:0042967	deoxyribonucleotide biosynthetic process//obsolete acyl-carrier-protein biosynthetic process	GO:0004379	glycylpeptide N-tetradecanoyltransferase activity	--	--	KOG1567	Ribonucleotide reductase, beta subunit
Cluster-15418.7379	1119.98	301.825	1.8917	0.00034191	0.032993	Cluster-15418.7379	1497	1536101032	XP_027207428.1	607	1.2e-59	uncharacterized protein LOC113800831 [Penaeus vannamei]	--	--	--	--	--	--	--	--	--	--	--	--	--	--	--	--	--	--	--	--	--	--
Cluster-15418.11868	4645.31	2212.11	1.0703	0.00034443	0.033163	Cluster-15418.11868	1565	1536087237	XP_027233254.1	1636	6e-179	2-acylglycerol O-acyltransferase 2-B-like isoform X1 [Penaeus vannamei]	--	--	--	--	--	--	--	--	Q28C88	886	7.9e-94	2-acylglycerol O-acyltransferase 1 OS=Xenopus tropicalis OX=8364 GN=mogat1 PE=2 SV=1	PF03982//PF00813	Diacylglycerol acyltransferase//FliP family	GO:0009306	protein secretion	GO:0016747	transferase activity, transferring acyl groups other than amino-acyl groups	GO:0016020	membrane	KOG0831	Acyl-CoA:diacylglycerol acyltransferase (DGAT)
Cluster-15418.1077	2.43869	25.2925	-3.3127	0.00035067	0.03369	Cluster-15418.1077	899	1536084188	XP_027231626.1	142	6e-06	uncharacterized protein LOC113823205 [Penaeus vannamei]	--	--	--	--	--	--	--	--	--	--	--	--	--	--	--	--	--	--	--	--	--	--
Cluster-15146.0	227.822	75.959	1.587	0.00035496	0.034027	Cluster-15146.0	2444	1536036365	XP_027211375.1	1463	1.1e-158	4-coumarate--CoA ligase-like [Penaeus vannamei]	--	--	--	--	--	--	--	--	Q54P79	782	1.4e-81	Probable 4-coumarate--CoA ligase 3 OS=Dictyostelium discoideum OX=44689 GN=4cl3 PE=3 SV=2	PF00501//PF02044	AMP-binding enzyme//Bombesin-like peptide	GO:0007218	neuropeptide signaling pathway	GO:0003824	catalytic activity	--	--	KOG1176	Acyl-CoA synthetase
Cluster-15418.14229	910.601	429.517	1.0844	0.00036098	0.034465	Cluster-15418.14229	1270	1516446767	ROT79420.1	226	1.5e-15	hypothetical protein C7M84_001858 [Penaeus vannamei]	--	--	--	--	--	--	--	--	--	--	--	--	PF14867//PF04726	Lantibiotic alpha//Microvirus J protein	GO:0050830	defense response to Gram-positive bacterium	GO:0003677	DNA binding	--	--	--	--
Cluster-15418.18823	61.8812	222.884	-1.8493	0.0003611	0.034465	Cluster-15418.18823	2606	--	--	--	--	--	--	--	--	--	--	--	--	--	--	--	--	--	--	--	--	--	--	--	--	--	--	--
Cluster-15418.10505	585.037	2228.85	-1.9285	0.00036609	0.034865	Cluster-15418.10505	2836	929105723	XP_014064041.1	260	3.9e-19	PREDICTED: MICOS complex subunit MIC19 isoform X1 [Salmo salar]	--	--	--	--	--	--	--	--	P02674	195	1.9e-13	Fibrinogen alpha-1 chain (Fragment) OS=Petromyzon marinus OX=7757 PE=1 SV=2	PF08032	RNA 2'-O ribose methyltransferase substrate binding	--	--	GO:0008168	methyltransferase activity	--	--	--	--
Cluster-15418.1701	13.4289	46.5092	-1.8218	0.0003673	0.034905	Cluster-15418.1701	1898	--	--	--	--	--	--	--	--	--	--	--	--	--	--	--	--	--	--	--	--	--	--	--	--	--	--	--
Cluster-15418.1889	0	10.2662	-5.6158	0.00036955	0.035042	Cluster-15418.1889	714	926646002	XP_013789330.1	310	1.6e-25	uncharacterized protein LOC106473195 [Limulus polyphemus]	XM_026833124.1	XM_026833124	55	7.06232e-18	PREDICTED: Diaphorina citri uncharacterized LOC113473576 (LOC113473576), mRNA	--	--	--	--	--	--	--	PF00984	UDP-glucose/GDP-mannose dehydrogenase family, central domain	GO:0055114	oxidation-reduction process	GO:0051287//GO:0016616	NAD binding//oxidoreductase activity, acting on the CH-OH group of donors, NAD or NADP as acceptor	--	--	--	--
Cluster-13679.0	1.90243	35.3706	-4.1044	0.00037208	0.035107	Cluster-13679.0	1116	--	--	--	--	--	--	--	--	--	--	--	--	--	--	--	--	--	--	--	--	--	--	--	--	--	--	--
Cluster-15418.10522	189.706	79.4181	1.2547	0.00037137	0.035107	Cluster-15418.10522	508	--	--	--	--	--	--	--	--	--	--	--	--	--	--	--	--	--	--	--	--	--	--	--	--	--	--	--
Cluster-17023.0	125.262	44.5815	1.4862	0.00037263	0.035107	Cluster-17023.0	2212	--	--	--	--	--	--	--	--	--	--	--	--	--	--	--	--	--	--	--	--	--	--	--	--	--	--	--
Cluster-15418.12098	1550.91	669.102	1.2125	0.00037583	0.035332	Cluster-15418.12098	2084	--	--	--	--	--	--	--	--	--	--	--	--	--	--	--	--	--	--	--	--	--	--	--	--	--	--	--
Cluster-543.0	0	12.5995	-5.9108	0.0003795	0.035601	Cluster-543.0	742	910315010	XP_013181750.1	1036	1.1e-109	PREDICTED: serine/threonine-protein phosphatase alpha-2 isoform-like [Papilio xuthus]	XM_027949147.1	XM_027949147	112	1.51477e-49	PREDICTED: Marmota flaviventris protein phosphatase 1 catalytic subunit gamma (Ppp1cc), mRNA	K06269	PPP1C	serine/threonine-protein phosphatase PP1 catalytic subunit	P62138	1023	4.9e-110	Serine/threonine-protein phosphatase PP1-alpha catalytic subunit OS=Rattus norvegicus OX=10116 GN=Ppp1ca PE=1 SV=1	PF00149	Calcineurin-like phosphoesterase	--	--	GO:0016787	hydrolase activity	--	--	KOG0374	Serine/threonine specific protein phosphatase PP1, catalytic subunit
Cluster-15418.15002	223.933	60.8773	1.8776	0.00038059	0.035603	Cluster-15418.15002	2235	1516432087	ROT66545.1	1262	2e-135	putative facilitated trehalose transporter Tret1-2-like [Penaeus vannamei]	--	--	--	--	--	K08145	SLC2A8, GLUT8	MFS transporter, SP family, solute carrier family 2 (facilitated glucose transporter), member 8	B4LPX5	508	7.7e-50	Facilitated trehalose transporter Tret1 OS=Drosophila virilis OX=7244 GN=Tret1 PE=3 SV=2	PF07690//PF00083//PF02337	Major Facilitator Superfamily//Sugar (and other) transporter//Retroviral GAG p10 protein	GO:0055085	transmembrane transport	GO:0022857//GO:0005198	transmembrane transporter activity//structural molecule activity	GO:0016021	integral component of membrane	--	--
Cluster-15418.18467	18.6365	80.4555	-2.1009	0.00038128	0.035603	Cluster-15418.18467	1053	--	--	--	--	--	--	--	--	--	--	--	--	--	--	--	--	--	--	--	--	--	--	--	--	--	--	--
Cluster-19997.0	59.3012	377.816	-2.6626	0.00038197	0.035603	Cluster-19997.0	1616	1536096085	XP_027238026.1	198	3.5e-12	uncharacterized protein LOC113829128 [Penaeus vannamei]	--	--	--	--	--	--	--	--	--	--	--	--	--	--	--	--	--	--	--	--	--	--
Cluster-15418.15105	189.897	664.809	-1.806	0.00038557	0.035636	Cluster-15418.15105	5262	1536048754	XP_027212696.1	787	5.7e-80	uncharacterized protein LOC113805840 isoform X1 [Penaeus vannamei]	--	--	--	--	--	--	--	--	Q8R4B8	143	3.8e-07	NACHT, LRR and PYD domains-containing protein 3 OS=Mus musculus OX=10090 GN=Nlrp3 PE=1 SV=1	PF00931//PF02881//PF03266//PF03275//PF01443//PF02367//PF00150//PF00004	NB-ARC domain//SRP54-type protein, helical bundle domain//NTPase//UDP-galactopyranose mutase//Viral (Superfamily 1) RNA helicase//Threonylcarbamoyl adenosine biosynthesis protein TsaE//Cellulase (glycosyl hydrolase family 5)//ATPase family associated with various cellular activities (AAA)	GO:0006614//GO:0005975//GO:0002949	SRP-dependent cotranslational protein targeting to membrane//carbohydrate metabolic process//tRNA threonylcarbamoyladenosine modification	GO:0005524//GO:0005525//GO:0004553//GO:0008767//GO:0098519//GO:0043531	ATP binding//GTP binding//hydrolase activity, hydrolyzing O-glycosyl compounds//UDP-galactopyranose mutase activity//nucleotide phosphatase activity, acting on free nucleotides//ADP binding	--	--	--	--
Cluster-15418.2116	0	16.0741	-6.2622	0.00038463	0.035636	Cluster-15418.2116	1424	910316560	XP_013182597.1	1096	2.3e-116	PREDICTED: ATP-dependent RNA helicase DBP2-like [Papilio xuthus]	XR_001705618.2	XR_001705618	48	1.12277e-13	PREDICTED: Apis mellifera probable ATP-dependent RNA helicase DDX17 (LOC412313), transcript variant X5, misc_RNA	K12823	DDX5, DBP2	ATP-dependent RNA helicase DDX5/DBP2	Q8SRB2	1184	2e-128	ATP-dependent RNA helicase DBP2 OS=Encephalitozoon cuniculi (strain GB-M1) OX=284813 GN=DBP2 PE=3 SV=1	PF00270//PF11857//PF06862//PF04851	DEAD/DEAH box helicase//Domain of unknown function (DUF3377)//Utp25, U3 small nucleolar RNA-associated SSU processome protein 25//Type III restriction enzyme, res subunit	--	--	GO:0003676//GO:0005524//GO:0016787//GO:0004222//GO:0003677	nucleic acid binding//ATP binding//hydrolase activity//metalloendopeptidase activity//DNA binding	GO:0005634	nucleus	KOG0331	ATP-dependent RNA helicase
Cluster-15418.8512	120.852	40.9521	1.5583	0.00038352	0.035636	Cluster-15418.8512	373	1536039058	XP_027225325.1	177	2.2e-10	cytochrome P450 2L1-like isoform X2 [Penaeus vannamei]	--	--	--	--	--	--	--	--	--	--	--	--	PF00067	Cytochrome P450	GO:0055114	oxidation-reduction process	GO:0020037//GO:0016705//GO:0005506	heme binding//oxidoreductase activity, acting on paired donors, with incorporation or reduction of molecular oxygen//iron ion binding	--	--	--	--
Cluster-15418.12218	2070.37	882.587	1.2303	0.00039018	0.035986	Cluster-15418.12218	1189	1536036252	XP_027210659.1	508	2.9e-48	uncharacterized protein LOC113804027 [Penaeus vannamei]	--	--	--	--	--	--	--	--	--	--	--	--	--	--	--	--	--	--	--	--	--	--
Cluster-19997.1	0.634142	18.8916	-4.7081	0.00039304	0.036174	Cluster-19997.1	1083	--	--	--	--	--	--	--	--	--	--	--	--	--	--	--	--	--	--	--	--	--	--	--	--	--	--	--
Cluster-15418.2045	66.3436	182.394	-1.4596	0.00040275	0.03699	Cluster-15418.2045	1101	1067084416	XP_018026103.1	665	1.7e-66	PREDICTED: MORN repeat-containing protein 4-like, partial [Hyalella azteca]	--	--	--	--	--	--	--	--	Q9VN91	529	1.4e-52	MORN repeat-containing protein 4 homolog OS=Drosophila melanogaster OX=7227 GN=rtp PE=1 SV=1	--	--	--	--	--	--	--	--	KOG0231	Junctional membrane complex protein Junctophilin and related MORN repeat proteins
Cluster-15418.7258	108.453	305.071	-1.4893	0.00040563	0.037168	Cluster-15418.7258	2923	1536035788	XP_027232823.1	1225	5.1e-131	LOW QUALITY PROTEIN: glucose-6-phosphate exchanger SLC37A2-like [Penaeus vannamei]	--	--	--	--	--	K13783	SLC37A1_2	MFS transporter, OPA family, solute carrier family 37 (glycerol-3-phosphate transporter), member 1/2	Q9SB41	301	1e-25	Putative glycerol-3-phosphate transporter 2 OS=Arabidopsis thaliana OX=3702 GN=At4g25220 PE=2 SV=1	PF07690//PF00083//PF00854//PF03137//PF01436	Major Facilitator Superfamily//Sugar (and other) transporter//POT family//Organic Anion Transporter Polypeptide (OATP) family//NHL repeat	GO:0055085	transmembrane transport	GO:0022857//GO:0005515	transmembrane transporter activity//protein binding	GO:0016021//GO:0016020	integral component of membrane//membrane	KOG2533	Permease of the major facilitator superfamily
Cluster-15418.9087	26.8043	4.58602	2.5479	0.00040665	0.037168	Cluster-15418.9087	347	--	--	--	--	--	--	--	--	--	--	K11153	RDH12	retinol dehydrogenase 12	--	--	--	--	--	--	--	--	--	--	--	--	--	--
Cluster-15418.13640	11218	3795.78	1.5634	0.00040867	0.037187	Cluster-15418.13640	3531	1536084086	XP_027231570.1	1423	6.8e-154	LOW QUALITY PROTEIN: uncharacterized protein LOC113823152 [Penaeus vannamei]	KM016730.1	KM016730	44	4.72604e-11	Helicoverpa armigera cytochrome P450 CYP4M7v2 (CYP4M7v2) mRNA, complete cds	K07427	CYP4V	cytochrome P450 family 4 subfamily V	P29981	1151	3.3e-124	Cytochrome P450 4C1 OS=Blaberus discoidalis OX=6981 GN=CYP4C1 PE=2 SV=1	PF00067//PF04145//PF00895	Cytochrome P450//Ctr copper transporter family//ATP synthase protein 8	GO:0055114//GO:0006825//GO:0035434//GO:0015986	oxidation-reduction process//copper ion transport//copper ion transmembrane transport//ATP synthesis coupled proton transport	GO:0005375//GO:0016705//GO:0005506//GO:0020037//GO:0015078	copper ion transmembrane transporter activity//oxidoreductase activity, acting on paired donors, with incorporation or reduction of molecular oxygen//iron ion binding//heme binding//proton transmembrane transporter activity	GO:0000276//GO:0016021	mitochondrial proton-transporting ATP synthase complex, coupling factor F(o)//integral component of membrane	--	--
Cluster-4141.0	243.6	87.8568	1.4678	0.00040914	0.037187	Cluster-4141.0	1224	1536045039	XP_027210724.1	570	1.9e-55	LOW QUALITY PROTEIN: alpha-mannosidase 2C1-like [Penaeus vannamei]	--	--	--	--	--	K01191	E3.2.1.24	alpha-mannosidase	Q91W89	419	8.8e-40	Alpha-mannosidase 2C1 OS=Mus musculus OX=10090 GN=Man2c1 PE=1 SV=1	PF07748	Glycosyl hydrolases family 38 C-terminal domain	GO:0005975//GO:0006013	carbohydrate metabolic process//mannose metabolic process	GO:0004559	alpha-mannosidase activity	--	--	KOG4342	Alpha-mannosidase
Cluster-8029.1	21.9285	63.3193	-1.5168	0.00041117	0.037294	Cluster-8029.1	4114	1536059122	XP_027218250.1	415	6.1e-37	uncharacterized protein LOC113810803 isoform X3 [Penaeus vannamei]	--	--	--	--	--	--	--	--	--	--	--	--	PF03742	PetN	GO:0017004//GO:0006118	cytochrome complex assembly//obsolete electron transport	GO:0045158	electron transporter, transferring electrons within cytochrome b6/f complex of photosystem II activity	GO:0009512	cytochrome b6f complex	--	--
Cluster-15418.12037	94.3716	31.2227	1.5943	0.00041397	0.03747	Cluster-15418.12037	315	--	--	--	--	--	--	--	--	--	--	--	--	--	--	--	--	--	--	--	--	--	--	--	--	--	--	--
Cluster-15418.16630	0	12.0584	-5.8472	0.00041792	0.03775	Cluster-15418.16630	475	910314846	XP_013181656.1	216	8.3e-15	PREDICTED: 40S ribosomal protein S19-like [Papilio xuthus]	--	--	--	--	--	K02966	RP-S19e, RPS19	small subunit ribosomal protein S19e	Q8SQS8	215	1.5e-16	40S ribosomal protein S19 OS=Encephalitozoon cuniculi (strain GB-M1) OX=284813 GN=RPS19 PE=1 SV=1	PF01090	Ribosomal protein S19e	GO:0042254//GO:0006412	ribosome biogenesis//translation	GO:0003735	structural constituent of ribosome	GO:0005840	ribosome	KOG3411	40S ribosomal protein S19
Cluster-15418.2563	13.6795	53.9536	-1.9836	0.00042628	0.038347	Cluster-15418.2563	2554	--	--	--	--	--	--	--	--	--	--	--	--	--	--	--	--	--	--	--	--	--	--	--	--	--	--	--
Cluster-5680.0	8.73557	0	5.7908	0.00042737	0.038366	Cluster-5680.0	885	--	--	--	--	--	--	--	--	--	--	--	--	--	--	--	--	--	--	--	--	--	--	--	--	--	--	--
Cluster-4847.0	98.0334	324.273	-1.7242	0.00042899	0.038433	Cluster-4847.0	3685	1317829286	BBC20717.1	1954	1.9e-215	integrin alpha ps [Penaeus japonicus]	--	--	--	--	--	--	--	--	O44386	718	5.6e-74	Integrin alpha-PS3 OS=Drosophila melanogaster OX=7227 GN=scb PE=1 SV=2	--	--	--	--	--	--	--	--	--	--
Cluster-15418.4618	0.634142	18.5633	-4.6835	0.00043399	0.038722	Cluster-15418.4618	692	--	--	--	--	--	--	--	--	--	--	--	--	--	--	--	--	--	--	--	--	--	--	--	--	--	--	--
Cluster-13786.0	44.505	160.665	-1.8604	0.00044639	0.039427	Cluster-13786.0	3489	1536054761	XP_027215908.1	1169	1.9e-124	matrix metalloproteinase-14-like [Penaeus vannamei]	--	--	--	--	--	--	--	--	Q9R0S3	494	5e-48	Matrix metalloproteinase-17 OS=Mus musculus OX=10090 GN=Mmp17 PE=1 SV=3	PF09496//PF10152//PF15957//PF01400//PF00413	Cenp-O kinetochore centromere component//Subunit CCDC53 of WASH complex//Commissureless//Astacin (Peptidase family M12A)//Matrixin	GO:0006508//GO:0034508//GO:0007411	proteolysis//centromere complex assembly//axon guidance	GO:0004222//GO:0008270	metalloendopeptidase activity//zinc ion binding	GO:0000776//GO:0031012//GO:0071203	kinetochore//extracellular matrix//WASH complex	--	--
Cluster-15418.3408	201.102	573.097	-1.5101	0.00044597	0.039427	Cluster-15418.3408	5872	1536078009	XP_027228285.1	1150	5.1e-122	membrane progestin receptor gamma-like [Penaeus vannamei]	--	--	--	--	--	--	--	--	Q9DCU0	605	1.1e-60	Membrane progestin receptor gamma OS=Mus musculus OX=10090 GN=Paqr5 PE=2 SV=1	PF03006	Haemolysin-III related	--	--	--	--	GO:0016021	integral component of membrane	KOG0748	Predicted membrane proteins, contain hemolysin III domain
Cluster-9118.0	12.0956	64.5199	-2.3939	0.00044535	0.039427	Cluster-9118.0	2126	1516447457	ROT80027.1	978	1.6e-102	hypothetical protein C7M84_001252 [Penaeus vannamei]	--	--	--	--	--	--	--	--	--	--	--	--	--	--	--	--	--	--	--	--	--	--
Cluster-15418.10286	1713.05	510.224	1.7473	0.00045325	0.039952	Cluster-15418.10286	1006	--	--	--	--	--	--	--	--	--	--	--	--	--	--	--	--	--	--	--	--	--	--	--	--	--	--	--
Cluster-15418.16548	15.655	84.6096	-2.4292	0.00045629	0.04014	Cluster-15418.16548	2067	1536104359	XP_027209038.1	2372	3.6e-264	general transcription factor II-I repeat domain-containing protein 2-like [Penaeus vannamei]	XR_003475440.1	XR_003475440	1006	0	PREDICTED: Penaeus vannamei general transcription factor II-I repeat domain-containing protein 2-like (LOC113802629), transcript variant X2, misc_RNA	--	--	--	A4IFA3	499	7.8e-49	General transcription factor II-I repeat domain-containing protein 2 OS=Bos taurus OX=9913 GN=GTF2IRD2 PE=2 SV=1	PF00323//PF05699	Mammalian defensin//hAT family C-terminal dimerisation region	GO:0006952	defense response	GO:0046983	protein dimerization activity	GO:0005576	extracellular region	--	--
Cluster-15418.2299	94.2898	199.812	-1.0812	0.0004616	0.040526	Cluster-15418.2299	2609	--	--	--	--	--	--	--	--	--	--	--	--	--	--	--	--	--	PF00006	ATP synthase alpha/beta family, nucleotide-binding domain	--	--	GO:0005524	ATP binding	--	--	--	--
Cluster-15418.13972	1006.83	446.138	1.1739	0.00046342	0.040604	Cluster-15418.13972	2005	1536063013	XP_027220331.1	831	1.7e-85	uncharacterized protein LOC113812620 [Penaeus vannamei]	--	--	--	--	--	--	--	--	--	--	--	--	--	--	--	--	--	--	--	--	--	--
Cluster-12040.0	7.04062	56.9281	-3.0338	0.00046556	0.04071	Cluster-12040.0	4120	1536076492	XP_027227485.1	313	4.1e-25	uncharacterized protein LOC113819450 isoform X2 [Penaeus vannamei]	--	--	--	--	--	--	--	--	--	--	--	--	PF06387//PF00344//PF00499	D1 dopamine receptor-interacting protein (calcyon)//SecY translocase//NADH-ubiquinone/plastoquinone oxidoreductase chain 6	GO:0006120//GO:0007212//GO:0006814//GO:0006744//GO:0048268//GO:0055114//GO:0015031	mitochondrial electron transport, NADH to ubiquinone//dopamine receptor signaling pathway//sodium ion transport//ubiquinone biosynthetic process//clathrin coat assembly//oxidation-reduction process//protein transport	GO:0032051//GO:0008137	clathrin light chain binding//NADH dehydrogenase (ubiquinone) activity	GO:0016020//GO:0016021	membrane//integral component of membrane	--	--
Cluster-15418.6505	4.38277	197.15	-5.5038	0.00047084	0.041008	Cluster-15418.6505	2943	--	--	--	--	--	--	--	--	--	--	--	--	--	--	--	--	--	--	--	--	--	--	--	--	--	--	--
Cluster-10982.1	45.8259	114.823	-1.3171	0.00048131	0.041837	Cluster-10982.1	3783	1536083649	XP_027231322.1	1274	1.4e-136	short transient receptor potential channel 4-associated protein-like [Penaeus vannamei]	--	--	--	--	--	K11796	TRPC4AP	Trpc4-associated protein	Q8TEL6	584	2e-58	Short transient receptor potential channel 4-associated protein OS=Homo sapiens OX=9606 GN=TRPC4AP PE=1 SV=2	PF12463	Protein of unknown function (DUF3689)	GO:0006511	ubiquitin-dependent protein catabolic process	--	--	GO:0031464	Cul4A-RING E3 ubiquitin ligase complex	--	--
Cluster-114.0	0	12.3705	-5.884	0.00048437	0.04202	Cluster-114.0	380	--	--	--	--	--	--	--	--	--	--	--	--	--	Q8TJT2	138	1e-07	30S ribosomal protein S24e OS=Methanosarcina acetivorans (strain ATCC 35395 / DSM 2834 / JCM 12185 / C2A) OX=188937 GN=rps24e PE=3 SV=1	PF02683//PF08285//PF01282	Cytochrome C biogenesis protein transmembrane region//Dolichol-phosphate mannosyltransferase subunit 3 (DPM3)//Ribosomal protein S24e	GO:0006486//GO:0055114//GO:0017004//GO:0042254//GO:0006412	protein glycosylation//oxidation-reduction process//cytochrome complex assembly//ribosome biogenesis//translation	GO:0003735	structural constituent of ribosome	GO:0016020//GO:0005840	membrane//ribosome	--	--
Cluster-227.0	0	11.2082	-5.7416	0.00048771	0.042225	Cluster-227.0	472	47210297	CAF94597.1	630	8.1e-63	unnamed protein product, partial [Tetraodon nigroviridis]	XM_020428680.1	XM_020428680	56	1.26804e-18	PREDICTED: Pseudomyrmex gracilis peptidyl-prolyl cis-trans isomerase E (LOC109854975), mRNA	K09565	PPIF	peptidyl-prolyl isomerase F (cyclophilin D)	P0C1H7	610	2.4e-62	Peptidyl-prolyl cis-trans isomerase A1 OS=Rhizopus delemar (strain RA 99-880 / ATCC MYA-4621 / FGSC 9543 / NRRL 43880) OX=246409 GN=cyp2 PE=3 SV=1	PF00160	Cyclophilin type peptidyl-prolyl cis-trans isomerase/CLD	GO:0000413	protein peptidyl-prolyl isomerization	GO:0003755	peptidyl-prolyl cis-trans isomerase activity	--	--	KOG0865	Cyclophilin type peptidyl-prolyl cis-trans isomerase
Cluster-15418.8518	1829.74	606.725	1.5926	0.00049482	0.042756	Cluster-15418.8518	1950	1536062135	XP_027219870.1	1364	2.6e-147	UDP-glucuronosyltransferase 2C1-like [Penaeus vannamei]	--	--	--	--	--	--	--	--	P36511	573	1.9e-57	UDP-glucuronosyltransferase 2B15 OS=Rattus norvegicus OX=10116 GN=Ugt2b15 PE=1 SV=1	PF07836//PF04101//PF00201	DmpG-like communication domain//Glycosyltransferase family 28 C-terminal domain//UDP-glucoronosyl and UDP-glucosyl transferase	GO:0019439	aromatic compound catabolic process	GO:0016758//GO:0016833	transferase activity, transferring hexosyl groups//oxo-acid-lyase activity	--	--	--	--
Cluster-15418.7203	56.8226	19.9982	1.5095	0.00049764	0.042915	Cluster-15418.7203	1752	--	--	--	--	--	--	--	--	--	--	--	--	--	--	--	--	--	--	--	--	--	--	--	--	--	--	--
Cluster-11269.1	960.737	400.052	1.2633	0.00049862	0.042916	Cluster-11269.1	2286	1516437696	ROT71402.1	984	3.5e-103	hypothetical protein C7M84_010278 [Penaeus vannamei]	--	--	--	--	--	--	--	--	A6TFW2	638	6.6e-65	2-aminoethylphosphonate--pyruvate transaminase OS=Klebsiella pneumoniae subsp. pneumoniae (strain ATCC 700721 / MGH 78578) OX=272620 GN=phnW PE=3 SV=1	PF16672//PF00155	Ragulator complex protein LAMTOR5//Aminotransferase class I and II	GO:0043154//GO:0019079//GO:0009058//GO:0043066	negative regulation of cysteine-type endopeptidase activity involved in apoptotic process//viral genome replication//biosynthetic process//negative regulation of apoptotic process	GO:0030170	pyridoxal phosphate binding	GO:0005737//GO:0071986	cytoplasm//Ragulator complex	--	--
Cluster-15418.18311	26.8256	123.508	-2.1871	0.00050327	0.043231	Cluster-15418.18311	2392	1516439094	ROT72625.1	339	2.3e-28	hypothetical protein C7M84_008986 [Penaeus vannamei]	--	--	--	--	--	--	--	--	P11227	150	2.7e-08	Gag-Pol polyprotein OS=Radiation murine leukemia virus OX=11787 GN=pol PE=3 SV=2	PF13683//PF00665	Integrase core domain//Integrase core domain	GO:0015074	DNA integration	--	--	--	--	--	--
Cluster-15418.10781	5248.8	1676.29	1.6466	0.00051512	0.04399	Cluster-15418.10781	3451	1536060727	XP_027219104.1	806	2.3e-82	zinc transporter ZIP1-like [Penaeus vannamei]	--	--	--	--	--	K14709	SLC39A1_2_3, ZIP1_2_3	solute carrier family 39 (zinc transporter), member 1/2/3	A4IIC5	260	6.8e-21	Zinc transporter ZIP3 OS=Xenopus tropicalis OX=8364 GN=slc39a3 PE=2 SV=1	PF02535	ZIP Zinc transporter	GO:0030001//GO:0055085	metal ion transport//transmembrane transport	GO:0046873	metal ion transmembrane transporter activity	GO:0016020	membrane	KOG1558	Fe2+/Zn2+ regulated transporter
Cluster-15418.10875	3492.2	1152.7	1.599	0.00051485	0.04399	Cluster-15418.10875	788	--	--	--	--	--	--	--	--	--	--	--	--	--	--	--	--	--	--	--	--	--	--	--	--	--	--	--
Cluster-15418.15682	237.654	90.7404	1.3875	0.00051365	0.04399	Cluster-15418.15682	560	--	--	--	--	--	--	--	--	--	--	--	--	--	--	--	--	--	--	--	--	--	--	--	--	--	--	--
Cluster-15418.1598	4.4624	36.5532	-3.03	0.00051871	0.044125	Cluster-15418.1598	1439	--	--	--	--	--	--	--	--	--	--	--	--	--	--	--	--	--	--	--	--	--	--	--	--	--	--	--
Cluster-15418.4727	545.233	204.377	1.4143	0.00051826	0.044125	Cluster-15418.4727	3008	1009341660	CRZ24241.1	173	5.1e-09	Bm9852 [Brugia malayi]	--	--	--	--	--	--	--	--	--	--	--	--	PF01233//PF13673//PF00583//PF16035//PF13508	Myristoyl-CoA:protein N-myristoyltransferase, N-terminal domain//Acetyltransferase (GNAT) domain//Acetyltransferase (GNAT) family//Chalcone isomerase like//Acetyltransferase (GNAT) domain	GO:0042967	obsolete acyl-carrier-protein biosynthetic process	GO:0016872//GO:0008080//GO:0004379	intramolecular lyase activity//N-acetyltransferase activity//glycylpeptide N-tetradecanoyltransferase activity	--	--	--	--
Cluster-15418.10289	89821.5	41965.9	1.0978	0.00052302	0.044197	Cluster-15418.10289	5831	1006592251	AMQ48727.1	1765	2.5e-193	delta-9 desaturase [Macrobrachium nipponense]	KU922943.1	KU922943	837	0	Macrobrachium nipponense delta-9 desaturase mRNA, complete cds	K00507	SCD, desC	stearoyl-CoA desaturase (Delta-9 desaturase)	O44390	896	2e-94	Acyl-CoA Delta(11) desaturase OS=Trichoplusia ni OX=7111 GN=D11DS PE=1 SV=2	PF11883//PF00487	Domain of unknown function (DUF3403)//Fatty acid desaturase	GO:0009069//GO:0016310//GO:0006629	serine family amino acid metabolic process//phosphorylation//lipid metabolic process	GO:0004674	protein serine/threonine kinase activity	--	--	KOG1600	Fatty acid desaturase
Cluster-15418.4765	395.512	115.783	1.7728	0.0005236	0.044197	Cluster-15418.4765	1803	--	--	--	--	--	--	--	--	--	--	--	--	--	--	--	--	--	PF01500//PF13885	Keratin, high sulfur B2 protein//Keratin, high sulfur B2 protein	--	--	--	--	GO:0045095	keratin filament	--	--
Cluster-15418.772	60.4762	155.527	-1.3542	0.00052093	0.044197	Cluster-15418.772	9533	1339090168	XP_023706240.1	2337	1.9e-259	MAP kinase-activating death domain protein isoform X9 [Cryptotermes secundus]	XM_019056434.1	XM_019056434	216	3.12026e-106	PREDICTED: Bemisia tabaci MAP kinase-activating death domain protein (LOC109040474), transcript variant X6, mRNA	--	--	--	Q9VXY2	2126	7.9e-237	MAP kinase-activating death domain protein OS=Drosophila melanogaster OX=7227 GN=Rab3-GEF PE=2 SV=2	--	--	--	--	--	--	--	--	KOG3570	MAPK-activating protein DENN
Cluster-9309.0	88.4649	34.445	1.3573	0.000523	0.044197	Cluster-9309.0	897	1536070297	XP_027224188.1	1062	1.2e-112	uncharacterized protein LOC113816341 isoform X1 [Penaeus vannamei]	--	--	--	--	--	K03793	PTR1	pteridine reductase	Q5HGK2	345	2.4e-31	3-oxoacyl-[acyl-carrier-protein] reductase FabG OS=Staphylococcus aureus (strain COL) OX=93062 GN=fabG PE=3 SV=2	PF01370//PF02602	NAD dependent epimerase/dehydratase family//Uroporphyrinogen-III synthase HemD	GO:0033014//GO:0006783//GO:0015994	tetrapyrrole biosynthetic process//heme biosynthetic process//chlorophyll metabolic process	GO:0003824//GO:0050662//GO:0004852	catalytic activity//obsolete coenzyme binding//uroporphyrinogen-III synthase activity	--	--	KOG0725	Reductases with broad range of substrate specificities
Cluster-15418.13234	180.495	54.9456	1.7173	0.00052917	0.044496	Cluster-15418.13234	548	--	--	--	--	--	--	--	--	--	--	--	--	--	--	--	--	--	--	--	--	--	--	--	--	--	--	--
Cluster-15418.8002	427.866	170.019	1.3303	0.00052897	0.044496	Cluster-15418.8002	750	--	--	--	--	--	--	--	--	--	--	--	--	--	--	--	--	--	--	--	--	--	--	--	--	--	--	--
Cluster-15418.4889	31.9805	110	-1.7808	0.00053429	0.04484	Cluster-15418.4889	2505	--	--	--	--	--	--	--	--	--	--	--	--	--	--	--	--	--	--	--	--	--	--	--	--	--	--	--
Cluster-15418.10497	4021.83	1880.01	1.0971	0.00054225	0.045421	Cluster-15418.10497	2172	1516437329	ROT71079.1	1006	9.4e-106	hypothetical protein C7M84_010598 [Penaeus vannamei]	--	--	--	--	--	--	--	--	--	--	--	--	--	--	--	--	--	--	--	--	--	--
Cluster-15418.8000	31.7694	5.14172	2.6371	0.00054344	0.045434	Cluster-15418.8000	475	--	--	--	--	--	--	--	--	--	--	--	--	--	--	--	--	--	--	--	--	--	--	--	--	--	--	--
Cluster-13536.0	45.7514	167.006	-1.8672	0.00055133	0.045469	Cluster-13536.0	1700	1536037764	XP_027218777.1	1212	9.6e-130	angiopoietin-related protein 2-like [Penaeus vannamei]	XM_027362976.1	XM_027362976	117	5.91719e-52	PREDICTED: Penaeus vannamei angiopoietin-related protein 2-like (LOC113811269), mRNA	K06252	TN	tenascin	P10039	366	1.7e-33	Tenascin OS=Gallus gallus OX=9031 GN=TNC PE=1 SV=2	PF01442//PF04513	Apolipoprotein A1/A4/E domain//Baculovirus polyhedron envelope protein, PEP, C terminus	GO:0006869//GO:0042157	lipid transport//lipoprotein metabolic process	GO:0008289//GO:0005198	lipid binding//structural molecule activity	GO:0019031//GO:0005576//GO:0019028	viral envelope//extracellular region//viral capsid	--	--
Cluster-15418.1042	36.2201	149.278	-2.0316	0.0005467	0.045469	Cluster-15418.1042	2354	--	--	--	--	--	--	--	--	--	--	--	--	--	--	--	--	--	--	--	--	--	--	--	--	--	--	--
Cluster-15418.14524	12.8692	44.2898	-1.7717	0.00054967	0.045469	Cluster-15418.14524	2386	--	--	--	--	--	--	--	--	--	--	--	--	--	--	--	--	--	--	--	--	--	--	--	--	--	--	--
Cluster-15418.812	33.5893	8.86002	1.9222	0.00054755	0.045469	Cluster-15418.812	1738	--	--	--	--	--	--	--	--	--	--	--	--	--	--	--	--	--	--	--	--	--	--	--	--	--	--	--
Cluster-15418.8592	981.25	193.626	2.341	0.00055216	0.045469	Cluster-15418.8592	2102	--	--	--	--	--	--	--	--	--	--	--	--	--	--	--	--	--	--	--	--	--	--	--	--	--	--	--
Cluster-640.0	0	10.2841	-5.6181	0.00055027	0.045469	Cluster-640.0	1091	145504749	XP_001438341.1	207	2.1e-13	hypothetical protein [Paramecium tetraurelia strain d4-2]	--	--	--	--	--	K00920	PIP4K2	1-phosphatidylinositol-5-phosphate 4-kinase	O88377	152	7.1e-09	Phosphatidylinositol 5-phosphate 4-kinase type-2 beta OS=Rattus norvegicus OX=10116 GN=Pip4k2b PE=1 SV=1	PF01504	Phosphatidylinositol-4-phosphate 5-Kinase	GO:0046488	phosphatidylinositol metabolic process	GO:0016307	phosphatidylinositol phosphate kinase activity	--	--	KOG0229	Phosphatidylinositol-4-phosphate 5-kinase
Cluster-653.0	0	11.5025	-5.779	0.00055022	0.045469	Cluster-653.0	330	--	--	--	--	--	--	--	--	--	--	--	--	--	Q8SSC8	194	2.9e-14	60S ribosomal protein L31 OS=Encephalitozoon cuniculi (strain GB-M1) OX=284813 GN=RPL31 PE=3 SV=1	PF01198	Ribosomal protein L31e	GO:0006412//GO:0042254	translation//ribosome biogenesis	GO:0003735	structural constituent of ribosome	GO:0005840	ribosome	--	--
Cluster-16259.0	1.56052	35.6352	-4.5445	0.00055712	0.045771	Cluster-16259.0	2126	1536098727	XP_027239452.1	597	2.5e-58	uncharacterized protein LOC113830436 isoform X1 [Penaeus vannamei]	--	--	--	--	--	--	--	--	--	--	--	--	PF00243	Nerve growth factor family	GO:0007165	signal transduction	GO:0005102	signaling receptor binding	--	--	--	--
Cluster-5659.0	19.7835	95.5814	-2.2553	0.00055892	0.045771	Cluster-5659.0	2115	1536046575	XP_027211539.1	312	2.7e-25	ETS homologous factor-like [Penaeus vannamei]	--	--	--	--	--	K17102	EHF	ETS homologous factor	A1YG61	184	2.7e-12	ETS homologous factor OS=Pan paniscus OX=9597 GN=EHF PE=3 SV=1	PF00178	Ets-domain	GO:0006355	regulation of transcription, DNA-templated	GO:0003700//GO:0043565	DNA-binding transcription factor activity//sequence-specific DNA binding	GO:0005667	transcription regulator complex	KOG3804	Transcription factor NERF and related proteins, contain ETS domain
Cluster-627.0	0	10.8845	-5.6996	0.00055896	0.045771	Cluster-627.0	1220	910315246	XP_013181885.1	1065	7.6e-113	PREDICTED: probable asparagine--tRNA ligase, cytoplasmic [Papilio xuthus]	--	--	--	--	--	K01893	NARS, asnS	asparaginyl-tRNA synthetase	A9CTP8	1392	1.3e-152	Probable asparagine--tRNA ligase, cytoplasmic OS=Enterocytozoon bieneusi (strain H348) OX=481877 GN=EBI_22533 PE=3 SV=1	PF00152//PF01336	tRNA synthetases class II (D, K and N)//OB-fold nucleic acid binding domain	GO:0006418	tRNA aminoacylation for protein translation	GO:0000166//GO:0004812//GO:0003676//GO:0005524	nucleotide binding//aminoacyl-tRNA ligase activity//nucleic acid binding//ATP binding	--	--	KOG0555	Asparaginyl-tRNA synthetase
Cluster-15418.9640	8702.21	3757.1	1.2118	0.00056096	0.045849	Cluster-15418.9640	5987	1536078779	XP_027228714.1	1191	9.2e-127	retinol dehydrogenase 11-like isoform X1 [Penaeus vannamei]	--	--	--	--	--	K11153	RDH12	retinol dehydrogenase 12	Q8BYK4	680	2.3e-69	Retinol dehydrogenase 12 OS=Mus musculus OX=10090 GN=Rdh12 PE=2 SV=1	PF02826//PF01679//PF03435//PF02882//PF01370//PF15014	D-isomer specific 2-hydroxyacid dehydrogenase, NAD binding domain//Proteolipid membrane potential modulator//Saccharopine dehydrogenase NADP binding domain//Tetrahydrofolate dehydrogenase/cyclohydrolase, NAD(P)-binding domain//NAD dependent epimerase/dehydratase family//Ceroid-lipofuscinosis neuronal protein 5	GO:0055114//GO:0009396//GO:0046487	oxidation-reduction process//folic acid-containing compound biosynthetic process//glyoxylate metabolic process	GO:0016491//GO:0051287//GO:0003824//GO:0050662//GO:0004488	oxidoreductase activity//NAD binding//catalytic activity//obsolete coenzyme binding//methylenetetrahydrofolate dehydrogenase (NADP+) activity	GO:0016021//GO:0005764	integral component of membrane//lysosome	--	--
Cluster-15418.10378	3987.39	1847.2	1.11	0.00057759	0.046772	Cluster-15418.10378	6669	1516449237	ROT81593.1	1307	3.6e-140	Inositol oxygenase [Penaeus vannamei]	XM_003230023.2	XM_003230023	81	2.42423e-31	PREDICTED: Anolis carolinensis myo-inositol oxygenase (miox), transcript variant X1, mRNA	K00469	MIOX	inositol oxygenase	Q4V8T0	966	1.8e-102	Inositol oxygenase OS=Danio rerio OX=7955 GN=miox PE=2 SV=1	PF06984//PF05153	Mitochondrial 39-S ribosomal protein L47 (MRP-L47)//Myo-inositol oxygenase	GO:0006412//GO:0019310//GO:0042254//GO:0055114	translation//inositol catabolic process//ribosome biogenesis//oxidation-reduction process	GO:0003735//GO:0050113//GO:0005506	structural constituent of ribosome//inositol oxygenase activity//iron ion binding	GO:0005840//GO:0005761//GO:0005737	ribosome//mitochondrial ribosome//cytoplasm	KOG1573	Aldehyde reductase
Cluster-526.0	0	12.9249	-5.9474	0.00057732	0.046772	Cluster-526.0	512	910316562	XP_013182598.1	258	1.2e-19	PREDICTED: cyclin-dependent kinase 11A-like [Papilio xuthus]	--	--	--	--	--	--	--	--	P34091	131	9.1e-07	60S ribosomal protein L6 OS=Mesembryanthemum crystallinum OX=3544 GN=RPL6 PE=2 SV=1	--	--	--	--	--	--	--	--	--	--
Cluster-15418.2792	113.047	261.341	-1.2018	0.00058149	0.047001	Cluster-15418.2792	2752	--	--	--	--	--	--	--	--	--	--	--	--	--	--	--	--	--	--	--	--	--	--	--	--	--	--	--
Cluster-15418.11149	725.773	315.441	1.2025	0.00058566	0.047144	Cluster-15418.11149	860	--	--	--	--	--	--	--	--	--	--	--	--	--	--	--	--	--	--	--	--	--	--	--	--	--	--	--
Cluster-15418.17368	0	12.6203	-5.9131	0.00058649	0.047144	Cluster-15418.17368	1197	910315060	XP_013181778.1	1150	1e-122	PREDICTED: probable lysine--tRNA ligase, cytoplasmic [Papilio xuthus]	KX656361.1	KX656361	46	1.21644e-12	Stenoniscidae sp. 16071 lysyl-tRNA synthetase (LysRS) gene, partial cds	K04567	KARS, lysS	lysyl-tRNA synthetase, class II	A9CS74	1388	3.7e-152	Probable lysine--tRNA ligase, cytoplasmic OS=Enterocytozoon bieneusi (strain H348) OX=481877 GN=EBI_25548 PE=3 SV=1	PF01409//PF00152//PF01336	tRNA synthetases class II core domain (F)//tRNA synthetases class II (D, K and N)//OB-fold nucleic acid binding domain	GO:0043039//GO:0006418	tRNA aminoacylation//tRNA aminoacylation for protein translation	GO:0004812//GO:0000166//GO:0003676//GO:0005524//GO:0000049	aminoacyl-tRNA ligase activity//nucleotide binding//nucleic acid binding//ATP binding//tRNA binding	--	--	KOG1885	Lysyl-tRNA synthetase (class II)
Cluster-15418.3887	828.991	1735.66	-1.0653	0.00059031	0.047364	Cluster-15418.3887	7260	1536078304	XP_027228448.1	5433	0	inositol hexakisphosphate and diphosphoinositol-pentakisphosphate kinase 2-like [Penaeus vannamei]	XM_025387763.1	XM_025387763	254	1.78432e-127	PREDICTED: Theropithecus gelada diphosphoinositol pentakisphosphate kinase 2 (PPIP5K2), transcript variant X11, mRNA	K13024	PPIP5K, VIP	inositol-hexakisphosphate/diphosphoinositol-pentakisphosphate 1-kinase	Q9VR59	3879	0	Inositol hexakisphosphate and diphosphoinositol-pentakisphosphate kinase OS=Drosophila melanogaster OX=7227 GN=l(1)G0196 PE=1 SV=2	PF09128	Regulator of G protein signalling-like domain	GO:0043087	regulation of GTPase activity	GO:0005089	Rho guanyl-nucleotide exchange factor activity	GO:0005737	cytoplasm	KOG1057	Arp2/3 complex-interacting protein VIP1/Asp1, involved in regulation of actin cytoskeleton
Cluster-4246.1	0	10.2411	-5.6126	0.00060856	0.048739	Cluster-4246.1	790	1536055222	XP_027216157.1	629	1.8e-62	uncharacterized protein LOC113808859 [Penaeus vannamei]	--	--	--	--	--	--	--	--	P10394	235	1.2e-18	Retrovirus-related Pol polyprotein from transposon 412 OS=Drosophila melanogaster OX=7227 GN=POL PE=4 SV=1	PF00665	Integrase core domain	GO:0015074	DNA integration	--	--	--	--	--	--
Cluster-14376.0	32.6132	7.39913	2.1335	0.00061487	0.049155	Cluster-14376.0	1490	--	--	--	--	--	--	--	--	--	--	--	--	--	--	--	--	--	--	--	--	--	--	--	--	--	--	--
Cluster-419.0	0	13.5341	-6.0138	0.00061738	0.049266	Cluster-419.0	563	--	--	--	--	--	--	--	--	--	--	--	--	--	--	--	--	--	PF00638//PF01245	RanBP1 domain//Ribosomal protein L19	GO:0046907//GO:0006412//GO:0042254	intracellular transport//translation//ribosome biogenesis	GO:0003735	structural constituent of ribosome	GO:0005840	ribosome	--	--
Cluster-660.0	0	10.0328	-5.5819	0.0006191	0.049313	Cluster-660.0	695	340380909	XP_003388964.1	629	1.6e-62	PREDICTED: proteasome subunit beta type-5-like [Amphimedon queenslandica]	--	--	--	--	--	K02737	PSMB5	20S proteasome subunit beta 5	P30656	591	5.6e-60	Proteasome subunit beta type-5 OS=Saccharomyces cerevisiae (strain ATCC 204508 / S288c) OX=559292 GN=PRE2 PE=1 SV=3	PF00227	Proteasome subunit	GO:0051603	proteolysis involved in cellular protein catabolic process	GO:0004298	threonine-type endopeptidase activity	GO:0005839	proteasome core complex	KOG0175	20S proteasome, regulatory subunit beta type PSMB5/PSMB8/PRE2
Cluster-15418.7173	43.8386	140.929	-1.6795	0.00062171	0.049431	Cluster-15418.7173	3471	1536055009	XP_027216039.1	2123	4.5e-235	SET and MYND domain-containing protein 4-like isoform X1 [Penaeus vannamei]	--	--	--	--	--	--	--	--	Q8IYR2	326	1.5e-28	SET and MYND domain-containing protein 4 OS=Homo sapiens OX=9606 GN=SMYD4 PE=2 SV=3	PF05478//PF00515//PF00856	Prominin//Tetratricopeptide repeat//SET domain	--	--	GO:0005515	protein binding	GO:0016021	integral component of membrane	KOG2084	Predicted histone tail methylase containing SET domain
